# Supplementary material for: Lysobacter gummosus 10.1.1, a Producer of Antimicrobial Agents
Source: Microorganisms. 2023 Nov 24;11(12):2853. doi: 10.3390/microorganisms11122853 (PMC10745450; doi:10.3390/microorganisms11122853)
Supplement: Supplementary file 1 [file microorganisms-11-02853-s001.zip › Supplementary file S2.xlsx]

## Sheet: deg_with_annot
locus_tag	RM_fc	RM_lfc	RM_padj	product_accession	symbol	name
MOV92_06720	347.724	8.4418	0	UNP30940.1		glycoside hydrolase family 64 protein
MOV92_06170	327.837	8.35683	0	UNP30835.1		iron transporter
MOV92_05325	262.533	8.03636	7.79494e-227	UNP32053.1		O-succinylhomoserine (thiol)-lyase
MOV92_06165	235.855	7.88175	3.20981e-204	UNP32062.1		MFS transporter
MOV92_05330	215.568	7.752	4.01863e-93	UNP30685.1		homoserine dehydrogenase
MOV92_11495	199.49	7.64017	1.16313e-182	UNP31829.1		glycoside hydrolase family 16 protein
MOV92_05070	197.802	7.62792	3.75499e-22	UNP30636.1		Hemin transport protein
MOV92_05320	194.915	7.6067	1.06756e-199	UNP30684.1		homoserine O-succinyltransferase
MOV92_00905	186.642	7.54413	0	UNP29879.1		TonB-dependent receptor
MOV92_06175	181.925	7.5072	0	UNP30836.1		type III PLP-dependent enzyme
MOV92_06160	180.159	7.49312	4.21945e-58	UNP30834.1		IucA/IucC family siderophore biosynthesis protein
MOV92_14830	130.382	7.0266	1.06959e-61	UNP27783.1		hypothetical protein
MOV92_14840	116.303	6.86175	6.61193e-210	UNP27785.1		HSAF biosynthetic non-ribosomal peptide synthetase/polyketide synthase
MOV92_14865	116.052	6.85863	2.37712e-148	UNP27790.1		MFS transporter
MOV92_14845	107.764	6.75173	0	UNP27786.1		NAD(P)/FAD-dependent oxidoreductase
MOV92_05075	105.579	6.72217	1.98955e-43	UNP32051.1		hypothetical protein
MOV92_14820	99.2474	6.63296	4.08822e-207	UNP27781.1	rocF	arginase
MOV92_14860	97.0621	6.60084	0	UNP27789.1		NADP-dependent oxidoreductase
MOV92_14835	95.1086	6.5715	7.57277e-197	UNP27784.1		sterol desaturase family protein
MOV92_14850	92.943	6.53827	3.54697e-276	UNP27787.1		NAD(P)/FAD-dependent oxidoreductase
MOV92_20400	91.9398	6.52262	9.36877e-197	UNP28814.1		TonB-dependent siderophore receptor
MOV92_14855	86.9069	6.4414	7.17925e-220	UNP27788.1		NAD(P)/FAD-dependent oxidoreductase
MOV92_05065	85.8459	6.42368	1.23851e-37	UNP32050.1		TonB-dependent hemoglobin/transferrin/lactoferrin family receptor
MOV92_16955	80.5157	6.3312	0	UNP28177.1		TonB-dependent receptor
MOV92_11500	74.754	6.22408	1.73495e-64	UNP31830.1	cobA	uroporphyrinogen-III C-methyltransferase
MOV92_12075	64.1766	6.00398	1.1766e-205	UNP31939.1		glycoside hydrolase family 16 protein
MOV92_06155	53.7895	5.74925	3.11607e-34	UNP30833.1		siderophore biosynthesis protein PvsA
MOV92_14825	52.2499	5.70736	2.25128e-188	UNP27782.1		ferredoxin--NADP reductase
MOV92_12720	52.2463	5.70726	7.84304e-79	UNP27397.1	pgmB	beta-phosphoglucomutase
MOV92_04655	51.6674	5.69118	1.98619e-184	UNP30565.1	metE	5-methyltetrahydropteroyltriglutamate--homocysteine S-methyltransferase
MOV92_23760	36.772	5.20054	3.49309e-29	UNP29442.1		DUF2292 domain-containing protein
MOV92_23755	35.3903	5.14528	1.1999e-48	UNP29441.1		Rrf2 family transcriptional regulator
MOV92_09850	25.5173	4.6734	3.93288e-104	UNP31520.1		hypothetical protein
MOV92_09845	24.8696	4.63631	4.97246e-95	UNP31519.1		hypothetical protein
MOV92_06030	24.4215	4.61008	1.40773e-154	UNP30810.1		FAD:protein FMN transferase
MOV92_00295	24.3953	4.60853	0.00492057	UNP29763.1		hypothetical protein
MOV92_23345	24.215	4.59783	1.76618e-115	UNP29366.1		glycosyltransferase
MOV92_00920	22.9038	4.51751	6.26744e-211	UNP29882.1		exo 1,3/1,4-beta-D-glucan glucohydrolase
MOV92_23340	22.2467	4.47552	4.07264e-92	UNP29365.1		non-ribosomal peptide synthetase
MOV92_17605	20.6689	4.36939	2.93532e-58	UNP28298.1		hypothetical protein
MOV92_04665	19.961	4.31911	2.38393e-115	UNP30567.1		TonB-dependent siderophore receptor
MOV92_12725	19.9357	4.31728	7.48214e-95	UNP32124.1		TonB-dependent receptor
MOV92_05060	19.6371	4.29551	2.3188e-65	UNP30635.1		hemin uptake protein HemP
MOV92_06035	18.1977	4.18569	7.50403e-87	UNP30811.1		DUF4198 domain-containing protein
MOV92_06150	17.0905	4.09512	1.24251e-75	UNP30832.1		aldolase/citrate lyase family protein
MOV92_05990	16.955	4.08364	1.18396e-29	UNP30804.1		assimilatory sulfite reductase (NADPH) flavoprotein subunit
MOV92_06025	16.7208	4.06357	2.17417e-63	UNP30809.1		sulfite reductase subunit alpha
MOV92_06040	15.7496	3.97725	5.61531e-71	UNP30812.1		DUF2271 domain-containing protein
MOV92_00925	15.0082	3.90768	4.14294e-58			50S ribosomal protein L34
MOV92_17610	14.4744	3.85544	1.67156e-73	UNP28299.1		DUF2145 domain-containing protein
MOV92_06180	13.8177	3.78844	3.60506e-121	UNP30837.1		hypothetical protein
MOV92_16930	13.4295	3.74734	5.74916e-44	UNP28172.1	glk	glucokinase
MOV92_05125	13.3763	3.74161	0.0208321	UNP30646.1		hypothetical protein
MOV92_06715	13.3306	3.73667	1.12032e-71	UNP30939.1		DoxX family protein
MOV92_23765	13.1538	3.71741	4.85675e-33	UNP29443.1		OprO/OprP family phosphate-selective porin
MOV92_16950	12.6535	3.66146	1.40872e-70	UNP28176.1		SapC family protein
MOV92_04255	12.3952	3.63171	1.16824e-51	UNP30493.1		TonB-dependent siderophore receptor
MOV92_23335	11.689	3.54708	1.49719e-51	UNP29364.1		TetR/AcrR family transcriptional regulator
MOV92_16935	11.4273	3.51441	1.57533e-61	UNP28173.1		cellulase family glycosylhydrolase
MOV92_06045	11.0552	3.46666	3.42777e-63	UNP32061.1		PepSY-associated TM helix domain-containing protein
MOV92_04920	10.95	3.45286	1.16979e-81	UNP30611.1	metF	methylenetetrahydrofolate reductase [NAD(P)H]
MOV92_06050	10.7702	3.42897	5.40663e-74	UNP30813.1		Fe2+-dependent dioxygenase
MOV92_18680	10.5794	3.40319	7.19126e-59	UNP28498.1		TonB-dependent receptor
MOV92_00910	9.8906	3.30606	2.56125e-104	UNP29880.1		sodium/sugar symporter
MOV92_01635	9.32006	3.22034	9.89951e-18	UNP30016.1		ATP-grasp domain-containing protein
MOV92_23155	9.23801	3.20758	7.6764e-46	UNP29329.1		lytic polysaccharide monooxygenase
MOV92_10755	8.87883	3.15037	1.42432e-58	UNP31690.1		FAD-binding protein
MOV92_01600	8.867	3.14845	4.03155e-23	UNP30009.1		TonB-dependent siderophore receptor
MOV92_08245	8.59751	3.10392	1.27667e-83	UNP31219.1		S1 family peptidase
MOV92_03495	8.53237	3.09295	8.91429e-87	UNP32027.1		(2Fe-2S)-binding protein
MOV92_22420	8.42107	3.074	1.87544e-72	UNP29190.1		hypothetical protein
MOV92_18375	8.40802	3.07177	1.08005e-06	UNP28446.1		hypothetical protein
MOV92_02570	8.19008	3.03388	2.09449e-44	UNP30182.1		cupin domain-containing protein
MOV92_19740	8.18245	3.03253	2.93532e-48	UNP28691.1		peptidoglycan DD-metalloendopeptidase family protein
MOV92_23330	8.09313	3.0167	2.25205e-30	UNP29363.1		CDC27 family protein
MOV92_06710	7.97982	2.99636	1.0403e-38	UNP30938.1		SGNH/GDSL hydrolase family protein
MOV92_12425	7.83232	2.96944	3.32136e-67	UNP32003.1		homocysteine S-methyltransferase family protein
MOV92_12420	7.79555	2.96265	1.45785e-61			metalloregulator ArsR/SmtB family transcription factor
MOV92_07015	7.69047	2.94307	7.23557e-53	UNP30993.1		hypothetical protein
MOV92_20615	7.63554	2.93273	4.98368e-24			M4 family metallopeptidase
MOV92_05020	7.55312	2.91707	1.36128e-32	UNP30627.1		PepSY domain-containing protein
MOV92_16940	7.50321	2.90751	1.3624e-61	UNP28174.1		tryptophan 7-halogenase
MOV92_01605	7.4956	2.90604	6.06776e-10	UNP30010.1		ABC transporter ATP-binding protein
MOV92_16945	7.31362	2.87059	4.75661e-38	UNP28175.1		cupin-like domain-containing protein
MOV92_03675	7.30325	2.86854	3.80011e-25	UNP30389.1		CDP-alcohol phosphatidyltransferase family protein
MOV92_05970	7.21252	2.8505	9.83789e-65	UNP30800.1		LysR family transcriptional regulator
MOV92_00450	7.13537	2.83499	2.50022e-31	UNP29792.1		DUF2798 domain-containing protein
MOV92_12645	7.0294	2.8134	1.34628e-29	UNP27383.1		M4 family metallopeptidase
MOV92_21170	6.96208	2.79952	8.4363e-06	UNP28951.1		hypothetical protein
MOV92_12430	6.90234	2.78709	1.2292e-59	UNP32004.1	metH	methionine synthase
MOV92_01980	6.72419	2.74936	3.05192e-25	UNP32245.1		YeiH family protein
MOV92_03150	6.69535	2.74316	5.21175e-29	UNP30292.1		RebB family R body protein
MOV92_06825	6.65421	2.73427	2.61689e-14	UNP30958.1		TonB-dependent receptor
MOV92_03155	6.56639	2.7151	2.24677e-29	UNP30293.1		RebB family R body protein
MOV92_02565	6.55676	2.71298	4.20274e-32	UNP30181.1		twin transmembrane helix small protein
MOV92_19745	6.30555	2.65662	3.94667e-29	UNP28692.1		peptidoglycan DD-metalloendopeptidase family protein
MOV92_02945	6.24643	2.64303	3.33947e-52	UNP30253.1		N-acetylmuramoyl-L-alanine amidase
MOV92_20605	6.22053	2.63704	6.17379e-16	UNP32196.1		proprotein convertase P-domain-containing protein
MOV92_23015	6.19824	2.63186	1.06181e-59	UNP29304.1		LacI family DNA-binding transcriptional regulator
MOV92_20090	6.16023	2.62298	1.00351e-33	UNP28757.1		alpha/beta hydrolase
MOV92_01610	6.10215	2.60932	1.73617e-07	UNP30011.1		DUF3526 domain-containing protein
MOV92_01625	6.05106	2.59719	5.19931e-08	UNP30014.1		hypothetical protein
MOV92_05240	5.97474	2.57887	2.77406e-45	UNP30668.1		TonB-dependent receptor
MOV92_03130	5.94976	2.57283	1.90674e-05	UNP30288.1		hypothetical protein
MOV92_09610	5.86872	2.55305	3.21253e-05	UNP31472.1		hypothetical protein
MOV92_01640	5.84929	2.54826	1.61321e-07	UNP30017.1		DUF364 domain-containing protein
MOV92_09555	5.82535	2.54235	7.15302e-29	UNP31461.1		alpha-lytic protease prodomain-containing protein
MOV92_02560	5.79828	2.53563	2.78313e-34	UNP30180.1		hypothetical protein
MOV92_08605	5.79257	2.5342	1.32638e-12	UNP31281.1		SH3 domain-containing protein
MOV92_21065	5.76727	2.52789	9.07094e-28	UNP32202.1		transglutaminase-like domain-containing protein
MOV92_03135	5.733	2.51929	8.62471e-16	UNP30289.1		hypothetical protein
MOV92_06055	5.65421	2.49933	1.42581e-30	UNP30814.1		TonB-dependent receptor
MOV92_01630	5.64445	2.49683	3.05705e-06	UNP30015.1		pyridoxal-phosphate dependent enzyme
MOV92_16105	5.60263	2.4861	2.21943e-60	UNP28016.1		lysylphosphatidylglycerol synthase domain-containing protein
MOV92_20610	5.60062	2.48559	1.15012e-08			PKD domain-containing protein
MOV92_07120	5.59824	2.48497	1.14041e-21	UNP31009.1		hypothetical protein
MOV92_24465	5.52895	2.467	3.92256e-49		bioB	biotin synthase BioB
MOV92_05965	5.42496	2.43961	5.67147e-13	UNP30799.1	cysG	siroheme synthase CysG
MOV92_18370	5.39462	2.43152	3.17845e-10	UNP28445.1		M23 family metallopeptidase
MOV92_09400	5.36326	2.42311	1.24015e-37	UNP31431.1		ferrous iron transport protein A
MOV92_09815	5.33743	2.41615	4.02608e-40	UNP31513.1		hypothetical protein
MOV92_04080	5.31843	2.411	4.78638e-46	UNP30461.1		hypothetical protein
MOV92_05025	5.31258	2.40941	5.11489e-53	UNP30628.1		TonB-dependent receptor
MOV92_05015	5.28168	2.401	2.44754e-14	UNP32049.1		YegP family protein
MOV92_17715	5.21238	2.38194	0.194374	UNP28319.1		hypothetical protein
MOV92_22665	5.20342	2.37946	1.09131e-33	UNP29236.1		phage BR0599 family protein
MOV92_02330	5.20301	2.37935	3.61525e-53	UNP30137.1		TonB-dependent receptor
MOV92_23985	5.12073	2.35635	5.49712e-33	UNP29484.1		serine protease
MOV92_23025	5.05638	2.33811	5.08623e-25	UNP29306.1		carbohydrate kinase
MOV92_14815	5.0221	2.32829	4.00575e-26	UNP27780.1		TonB-dependent receptor
MOV92_12070	4.96396	2.31149	2.39939e-27	UNP31938.1		hypothetical protein
MOV92_05245	4.95699	2.30946	9.00665e-28	UNP30669.1		TonB-dependent receptor
MOV92_22660	4.95021	2.30749	3.11511e-19	UNP29235.1		hypothetical protein
MOV92_23020	4.87465	2.2853	1.29895e-20	UNP29305.1		sugar MFS transporter
MOV92_01620	4.8518	2.27852	2.11295e-08	UNP30013.1		TonB-dependent receptor
MOV92_19750	4.82308	2.26995	3.00342e-23	UNP28693.1		HEAT repeat domain-containing protein
MOV92_08335	4.77037	2.2541	4.769e-15	UNP31235.1		hypothetical protein
MOV92_23350	4.74385	2.24606	1.09421e-41	UNP29367.1		patatin-like phospholipase family protein
MOV92_01615	4.74079	2.24513	9.84153e-07	UNP30012.1		DUF3526 domain-containing protein
MOV92_05045	4.70697	2.2348	1.14847e-26	UNP30632.1		TMEM165/GDT1 family protein
MOV92_20985	4.59684	2.20064	0.00204057	UNP28917.1		DUF418 domain-containing protein
MOV92_22655	4.4986	2.16947	1.33817e-43	UNP29234.1		hypothetical protein
MOV92_05995	4.488	2.16607	1.99006e-13	UNP32059.1	cysD	sulfate adenylyltransferase subunit CysD
MOV92_05985	4.47572	2.16212	4.20005e-06	UNP30803.1		hypothetical protein
MOV92_14950	4.4574	2.1562	7.35788e-13	UNP27807.1		CPBP family intramembrane metalloprotease
MOV92_16520	4.43298	2.14828	0.131624	UNP28094.1		baseplate J/gp47 family protein
MOV92_04670	4.3993	2.13727	9.98749e-31	UNP30568.1		aldo/keto reductase
MOV92_20035	4.31702	2.11003	8.80087e-24	UNP28746.1		glycosyl hydrolase family 8
MOV92_24455	4.29985	2.10428	5.38209e-20	UNP29571.1		ACT domain-containing protein
MOV92_09680	4.26864	2.09378	1.26174e-12	UNP31486.1		lipase family protein
MOV92_11825	4.25724	2.08992	0.130056	UNP31891.1		MFS transporter
MOV92_05365	4.22594	2.07927	1.88269e-26			glycoside hydrolase family 18 protein
MOV92_08490	4.20357	2.07161	5.10982e-38	UNP31261.1		LysR substrate-binding domain-containing protein
MOV92_10765	4.1701	2.06008	1.41348e-25	UNP31692.1		GH92 family glycosyl hydrolase
MOV92_08450	4.16469	2.05821	3.13324e-08	UNP31254.1		efflux RND transporter periplasmic adaptor subunit
MOV92_03865	4.14299	2.05067	0.0369638	UNP30422.1		hypothetical protein
MOV92_03275	4.10121	2.03605	9.6291e-28	UNP30316.1		hypothetical protein
MOV92_02975	4.07348	2.02626	8.34702e-41	UNP30259.1		glycosyltransferase
MOV92_09860	4.04869	2.01745	4.38203e-22	UNP31522.1		MHS family MFS transporter
MOV92_22625	4.00863	2.00311	1.17568e-30	UNP29228.1		carbon storage regulator
MOV92_14985	3.97905	1.99242	7.04789e-11	UNP27814.1		hypothetical protein
MOV92_05960	3.95406	1.98333	3.82547e-13	UNP30798.1	cysK	cysteine synthase A
MOV92_05080	3.95059	1.98207	5.55829e-41	UNP30637.1		PDZ domain-containing protein
MOV92_11485	3.95041	1.982	5.3829e-15	UNP31827.1		trypsin-like serine protease
MOV92_02950	3.941	1.97856	1.28966e-12	UNP30254.1		hypothetical protein
MOV92_01645	3.92937	1.9743	6.59021e-05	UNP30018.1		MFS transporter
MOV92_05085	3.92874	1.97407	1.92792e-35	UNP30638.1		hypothetical protein
MOV92_02575	3.9161	1.96942	1.10967e-16	UNP30183.1		ADP-ribosylglycohydrolase family protein
MOV92_05335	3.91503	1.96903	2.75892e-27	UNP30686.1		DUF3089 domain-containing protein
MOV92_24785	3.91153	1.96773	3.40317e-29	UNP29629.1		hypothetical protein
MOV92_08610	3.86971	1.95222	7.16964e-13	UNP31282.1		N-acetylmuramoyl-L-alanine amidase
MOV92_03160	3.86623	1.95093	0.000117401	UNP30294.1		Crp/Fnr family transcriptional regulator
MOV92_07870	3.84568	1.94324	3.2555e-24	UNP31152.1		Na+/H+ antiporter NhaC family protein
MOV92_06145	3.8379	1.94032	1.45518e-15	UNP30831.1		PIN domain-containing protein
MOV92_06225	3.82002	1.93358	4.07383e-19	UNP30846.1		alpha/beta hydrolase
MOV92_21165	3.79894	1.9256	5.99708e-08	UNP28950.1		RidA family protein
MOV92_05090	3.78938	1.92196	4.94e-35	UNP30639.1		RNA polymerase sigma factor
MOV92_00900	3.7885	1.92163	6.84408e-15	UNP29878.1		S8 family peptidase
MOV92_09625	3.78218	1.91922	0.000833617	UNP31475.1		CVNH domain-containing protein
MOV92_24475	3.77065	1.91481	0.0259301			ComF family protein
MOV92_09830	3.7588	1.91027	5.08623e-25	UNP31516.1		S8 family serine peptidase
MOV92_00455	3.75405	1.90845	3.95352e-21	UNP29793.1		SDR family oxidoreductase
MOV92_16270	3.74647	1.90553	2.68173e-25	UNP28048.1		PepSY domain-containing protein
MOV92_22415	3.74228	1.90392	4.62743e-31	UNP29189.1		hypothetical protein
MOV92_24780	3.73356	1.90055	2.87215e-32	UNP29628.1		DUF6289 family protein
MOV92_07020	3.72897	1.89878	5.42724e-30	UNP30994.1		DUF488 family protein
MOV92_04075	3.71344	1.89276	4.66314e-22	UNP30460.1		M23 family metallopeptidase
MOV92_01765	3.7038	1.889	0.0595424	UNP30041.1		CoA ester lyase
MOV92_24470	3.69991	1.88749	0.00402447			double zinc ribbon domain-containing protein
MOV92_03680	3.69	1.88362	5.22547e-31	UNP30390.1		bifunctional alpha/beta hydrolase/class I SAM-dependent methyltransferase
MOV92_21420	3.63896	1.86352	1.6296e-05	UNP29000.1		2-keto-4-pentenoate hydratase
MOV92_00285	3.62418	1.85765	0.000719064	UNP29761.1		carboxypeptidase-like regulatory domain-containing protein
MOV92_11490	3.60303	1.84921	2.62715e-05	UNP31828.1		otopetrin domain-containing protein
MOV92_03345	3.6011	1.84844	1.42583e-13	UNP30330.1		glucose 1-dehydrogenase
MOV92_12850	3.54737	1.82675	5.42965e-28	UNP27422.1		pseudouridine synthase
MOV92_11025	3.54555	1.82601	0.234478	UNP31739.1		hypothetical protein
MOV92_14945	3.51638	1.81409	2.7744e-20	UNP27806.1	ccsA	cytochrome c biogenesis protein CcsA
MOV92_04635	3.51132	1.81201	7.68981e-40	UNP30561.1		outer membrane beta-barrel protein
MOV92_00640	3.50688	1.81019	4.83039e-26	UNP29829.1	eda	bifunctional 4-hydroxy-2-oxoglutarate aldolase/2-dehydro-3-deoxy-phosphogluconate aldolase
MOV92_05980	3.49661	1.80596	2.58345e-09	UNP30802.1	cysI	assimilatory sulfite reductase (NADPH) hemoprotein subunit
MOV92_01410	3.47069	1.79522	0.345062	UNP29975.1		hypothetical protein
MOV92_09790	3.46147	1.79139	5.83434e-22	UNP31508.1		S41 family peptidase
MOV92_08340	3.43245	1.77924	5.18452e-16	UNP31236.1		pectinacetylesterase family protein
MOV92_01530	3.42957	1.77803	1.49099e-14	UNP29996.1		X-Pro dipeptidyl-peptidase
MOV92_00630	3.41535	1.77203	3.81642e-28	UNP29827.1	edd	phosphogluconate dehydratase
MOV92_22125	3.40907	1.76938	2.33732e-26	UNP29134.1		glycosyl hydrolase family 18 protein
MOV92_11410	3.39964	1.76538	2.19733e-34	UNP31812.1		non-ribosomal peptide synthetase
MOV92_11430	3.39893	1.76508	4.13511e-16	UNP31816.1		efflux RND transporter periplasmic adaptor subunit
MOV92_06000	3.37764	1.75602	3.68181e-13	UNP30805.1	cysN	sulfate adenylyltransferase subunit CysN
MOV92_22340	3.37519	1.75497	0.0541538			STAS domain-containing protein
MOV92_15255	3.36446	1.75037	0.18526	UNP27864.1		hypothetical protein
MOV92_02955	3.36101	1.7489	1.4062e-14	UNP30255.1		peptidoglycan DD-metalloendopeptidase family protein
MOV92_22620	3.35965	1.74831	2.44323e-26	UNP29227.1		hypothetical protein
MOV92_22585	3.32837	1.73481	7.09729e-10	UNP29220.1		hypothetical protein
MOV92_09405	3.32525	1.73346	6.85471e-35	UNP32096.1		ferrous iron transporter B
MOV92_11420	3.3065	1.7253	7.04748e-13	UNP31814.1		ABC transporter ATP-binding protein/permease
MOV92_05445	3.29099	1.71852	1.56721e-21	UNP30704.1		hypothetical protein
MOV92_20520	3.27849	1.71303	5.00117e-22	UNP28837.1		Lrp/AsnC family transcriptional regulator
MOV92_16275	3.26921	1.70894	8.04522e-11	UNP28049.1		DUF3649 domain-containing protein
MOV92_20970	3.25607	1.70313	2.23248e-06	UNP28914.1		autotransporter domain-containing protein
MOV92_21030	3.25387	1.70215	1.61628e-13	UNP28926.1		hypothetical protein
MOV92_06020	3.24607	1.6987	1.19034e-13	UNP30808.1		HutD family protein
MOV92_11425	3.23999	1.69599	6.73863e-26	UNP31815.1		efflux RND transporter permease subunit
MOV92_07220	3.23716	1.69473	1.67655e-21	UNP31028.1		DUF2974 domain-containing protein
MOV92_24715	3.23705	1.69468	1.5831e-18	UNP29616.1		MBL fold metallo-hydrolase
MOV92_03125	3.21966	1.68691	0.00372325	UNP30287.1		RebB family R body protein
MOV92_00155	3.20455	1.68012	0.0454604	UNP29736.1		hypothetical protein
MOV92_23710	3.1906	1.67383	1.73536e-13	UNP29434.1		phosphopantetheine-binding protein
MOV92_02020	3.17021	1.66458	0.0299659	UNP30088.1	radC	DNA repair protein RadC
MOV92_00605	3.15909	1.65951	1.01859e-23	UNP29823.1	nagA	N-acetylglucosamine-6-phosphate deacetylase
MOV92_21055	3.14817	1.65451	7.0181e-06	UNP28930.1		serine hydrolase
MOV92_23030	3.14436	1.65276	2.16968e-20	UNP32212.1		AGE family epimerase/isomerase
MOV92_24680	3.14408	1.65264	1.72132e-25	UNP29609.1		DUF2513 domain-containing protein
MOV92_11020	3.141	1.65122	0.377474	UNP31738.1		hypothetical protein
MOV92_00750	3.12976	1.64605	9.0841e-13	UNP29850.1		hypothetical protein
MOV92_05345	3.10504	1.63461	0.117328	UNP30688.1		DoxX family protein
MOV92_18385	3.1039	1.63408	1.77294e-07	UNP28448.1		response regulator transcription factor
MOV92_12640	3.09601	1.63041	3.26967e-13			M4 family metallopeptidase
MOV92_10760	3.08758	1.62648	3.2832e-22	UNP31691.1		TonB-dependent receptor
MOV92_06730	3.08221	1.62396	6.09738e-17	UNP30942.1		TonB-dependent receptor
MOV92_10770	3.06711	1.61688	5.15025e-12	UNP31693.1		family 20 glycosylhydrolase
MOV92_09605	3.05616	1.61172	0.00568667	UNP31471.1		hypothetical protein
MOV92_11390	3.03333	1.6009	5.71472e-19	UNP31808.1		discoidin domain-containing protein
MOV92_01270	3.03258	1.60055	1.03131e-05	UNP29947.1		hypothetical protein
MOV92_21060	3.02944	1.59905	1.98873e-19	UNP28931.1		TonB-dependent receptor
MOV92_04420	3.00375	1.58677	1.71678e-18	UNP30518.1		VOC family protein
MOV92_23625	2.99999	1.58496	1.3982e-29	UNP29420.1		XRE family transcriptional regulator
MOV92_01120	2.98219	1.57637	0.316789	UNP29917.1		hypothetical protein
MOV92_05370	2.96468	1.56787	1.71173e-12			Ig-like domain-containing protein
MOV92_11445	2.96069	1.56593	9.42326e-07	UNP31819.1		hypothetical protein
MOV92_05315	2.95998	1.56559	1.48652e-27	UNP30683.1		phytase
MOV92_07125	2.95447	1.5629	1.35458e-12	UNP31010.1		hypothetical protein
MOV92_05860	2.94205	1.55682	4.60879e-08	UNP30778.1		tetratricopeptide repeat protein
MOV92_13505	2.9392	1.55542	5.90977e-20	UNP27544.1		TetR/AcrR family transcriptional regulator
MOV92_12845	2.93257	1.55217	5.45317e-13	UNP27421.1	scpB	SMC-Scp complex subunit ScpB
MOV92_00365	2.93216	1.55196	7.74267e-13	UNP29776.1		hypothetical protein
MOV92_00300	2.91709	1.54453	0.0739492	UNP29764.1		hypothetical protein
MOV92_11005	2.91308	1.54255	0.30511	UNP31735.1		biopolymer transporter ExbD
MOV92_24685	2.90739	1.53972	4.78037e-25	UNP29610.1		PhzF family phenazine biosynthesis isomerase
MOV92_04105	2.89587	1.534	3.28369e-10	UNP30466.1		hypothetical protein
MOV92_20445	2.88843	1.53028	1.8316e-23	UNP28822.1		hypothetical protein
MOV92_07975	2.88652	1.52933	0.00119374		ffs	signal recognition particle sRNA small type
MOV92_08945	2.88652	1.52933	1.67536e-28	UNP31345.1		class I SAM-dependent methyltransferase
MOV92_00120	2.87769	1.52491	1.39025e-12	UNP29729.1		M4 family metallopeptidase
MOV92_23630	2.87676	1.52445	1.29048e-22	UNP29421.1		polysaccharide lyase
MOV92_05205	2.8726	1.52235	1.53292e-17	UNP30662.1		acyl-CoA dehydrogenase
MOV92_21415	2.86921	1.52066	3.19037e-09	UNP28999.1		sugar kinase
MOV92_20175	2.86661	1.51935	6.27111e-18	UNP28774.1		glutathione S-transferase family protein
MOV92_11720	2.86274	1.5174	2.18151e-10	UNP31871.1		DUF1275 domain-containing protein
MOV92_04725	2.85946	1.51574	5.53418e-15	UNP30577.1		GNAT family N-acetyltransferase
MOV92_02700	2.84284	1.50733	0.000196863	UNP30207.1		sensor histidine kinase N-terminal domain-containing protein
MOV92_04645	2.84276	1.50729	9.32834e-16	UNP30563.1		HEAT repeat domain-containing protein
MOV92_24535	2.83617	1.50394	4.2091e-23	UNP29582.1		hypothetical protein
MOV92_22710	2.83257	1.50211	0.335506	UNP29245.1		hypothetical protein
MOV92_24405	2.82957	1.50058	3.18249e-05	UNP29561.1		hypothetical protein
MOV92_16565	2.80745	1.48926	0.370783	UNP28103.1		GpE family phage tail protein
MOV92_18380	2.80597	1.4885	1.73184e-24	UNP28447.1		glycoside hydrolase family 6 protein
MOV92_11435	2.79775	1.48427	8.20875e-16	UNP31817.1		efflux RND transporter permease subunit
MOV92_24145	2.78379	1.47705	1.6199e-22	UNP29516.1		TonB-dependent receptor
MOV92_00525	2.78198	1.47611	1.85275e-18	UNP29807.1		hypothetical protein
MOV92_17085	2.77559	1.4728	3.27538e-15	UNP28202.1		non-ribosomal peptide synthetase
MOV92_06475	2.77359	1.47175	8.01796e-15	UNP30891.1		TonB-dependent receptor
MOV92_16265	2.76972	1.46974	6.02845e-09	UNP28047.1		DUF3325 domain-containing protein
MOV92_00745	2.76898	1.46935	6.01881e-11	UNP29849.1		gamma-glutamylcyclotransferase
MOV92_08455	2.76671	1.46817	1.03941e-10	UNP31255.1		multidrug efflux RND transporter permease subunit
MOV92_18565	2.76262	1.46603	8.24657e-14	UNP28481.1		LamG domain-containing protein
MOV92_04460	2.75604	1.4626	1.94191e-05	UNP30526.1		right-handed parallel beta-helix repeat-containing protein
MOV92_02660	2.73446	1.45126	6.74842e-17	UNP30199.1	rsgA	ribosome small subunit-dependent GTPase A
MOV92_22650	2.70133	1.43367	0.00134571	UNP29233.1		hypothetical protein
MOV92_04650	2.68329	1.424	1.07694e-16	UNP30564.1		hypothetical protein
MOV92_17140	2.68115	1.42285	2.46723e-21	UNP28213.1		hypothetical protein
MOV92_11905	2.67979	1.42212	7.74921e-13	UNP31906.1		autotransporter-associated beta strand repeat-containing protein
MOV92_12050	2.66364	1.4134	5.48715e-18	UNP31934.1		trypsin-like serine protease
MOV92_11505	2.66299	1.41305	2.08511e-05	UNP31831.1		molybdopterin-dependent oxidoreductase
MOV92_01300	2.66262	1.41285	0.190554	UNP29953.1		hypothetical protein
MOV92_05055	2.66256	1.41281	6.50017e-16	UNP30634.1		aldo/keto reductase
MOV92_00635	2.65975	1.41129	8.95068e-18	UNP29828.1		HAD family hydrolase
MOV92_23675	2.65145	1.40678	0.00189649	UNP29428.1		hypothetical protein
MOV92_24790	2.651	1.40654	6.61776e-20	UNP29630.1		CocE/NonD family hydrolase
MOV92_02980	2.64784	1.40482	2.19346e-18	UNP30260.1		condensation domain-containing protein
MOV92_09620	2.64428	1.40287	0.135498	UNP31474.1		hypothetical protein
MOV92_17885	2.64192	1.40159	1.9084e-10	UNP28351.1		PKD domain-containing protein
MOV92_06805	2.64106	1.40112	2.08504e-18	UNP30955.1		hypothetical protein
MOV92_15980	2.63208	1.3962	0.161279	UNP27991.1		hypothetical protein
MOV92_22130	2.62716	1.3935	4.36e-17	UNP29135.1		hypothetical protein
MOV92_00460	2.62715	1.3935	8.3772e-10	UNP29794.1		efflux RND transporter periplasmic adaptor subunit
MOV92_04465	2.62543	1.39256	0.00406507	UNP30527.1		hypothetical protein
MOV92_21960	2.61621	1.38748	0.0408235	UNP29103.1		OmpA family protein
MOV92_24705	2.61411	1.38632	1.37915e-16	UNP29614.1		right-handed parallel beta-helix repeat-containing protein
MOV92_18390	2.61387	1.38619	8.36004e-06	UNP28449.1		sensor histidine kinase
MOV92_00150	2.61375	1.38612	0.0560079	UNP29735.1		hypothetical protein
MOV92_15665	2.61024	1.38418	5.9274e-07	UNP27932.1		DUF998 domain-containing protein
MOV92_08250	2.60044	1.37876	3.45156e-11	UNP31220.1		S1 family peptidase
MOV92_11715	2.59298	1.37461	2.4243e-17	UNP31870.1		hypothetical protein
MOV92_15085	2.59278	1.3745	2.0907e-10	UNP27832.1		S8 family serine peptidase
MOV92_09780	2.58628	1.37088	7.79268e-05	UNP31506.1		PAAR domain-containing protein
MOV92_24070	2.55266	1.352	3.7286e-14	UNP29501.1		calcium-dependent protein kinase 21
MOV92_24460	2.54025	1.34497	1.28013e-18	UNP29572.1	bioF	8-amino-7-oxononanoate synthase
MOV92_21590	2.53994	1.3448	0.0514355	UNP29030.1		hypothetical protein
MOV92_05480	2.53457	1.34174	4.50825e-05	UNP30710.1		hypothetical protein
MOV92_14320	2.5344	1.34165	0.000828452	UNP27692.1		hypothetical protein
MOV92_17880	2.53178	1.34015	0.00677125	UNP28350.1		tetratricopeptide repeat protein
MOV92_03145	2.52714	1.33751	0.00177089	UNP30291.1		hypothetical protein
MOV92_18875	2.52186	1.33449	3.9054e-16	UNP32176.1		M23 family metallopeptidase
MOV92_17670	2.51849	1.33256	2.77048e-11	UNP28310.1		PKD domain-containing protein
MOV92_21380	2.51189	1.32877	4.39757e-06	UNP28992.1		hypothetical protein
MOV92_13410	2.50856	1.32686	2.6233e-13	UNP27525.1		DUF1295 domain-containing protein
MOV92_22315	2.50841	1.32678	2.26424e-11	UNP29171.1		DUF5110 domain-containing protein
MOV92_11755	2.50249	1.32337	2.73544e-13	UNP31877.1		LysR family transcriptional regulator
MOV92_00610	2.50183	1.32298	8.0595e-20	UNP32235.1		SIS domain-containing protein
MOV92_07170	2.49746	1.32046	9.15789e-17	UNP31019.1	hflX	GTPase HflX
MOV92_13910	2.49208	1.31735	0.148465			tRNA-Val
MOV92_03050	2.4839	1.31261	2.11435e-13	UNP30274.1		DMT family transporter
MOV92_03415	2.48081	1.31081	0.0241717	UNP30344.1		hypothetical protein
MOV92_11740	2.48026	1.31049	2.47667e-11	UNP31875.1		hypothetical protein
MOV92_20230	2.475	1.30743	2.16545e-13	UNP28784.1		YcaO-like family protein
MOV92_14870	2.47024	1.30465	7.27092e-14	UNP27791.1		hypothetical protein
MOV92_13940	2.46598	1.30216	3.80482e-10	UNP27625.1		S8 family serine peptidase
MOV92_03685	2.46266	1.30022	0.000263863	UNP30391.1		phosphatase PAP2/dual specificity phosphatase family protein
MOV92_24225	2.4602	1.29878	2.29518e-11	UNP29527.1		YdcH family protein
MOV92_09410	2.45801	1.29749	6.73658e-08	UNP31432.1		hypothetical protein
MOV92_17075	2.45709	1.29695	5.22803e-16	UNP28200.1		non-ribosomal peptide synthetase
MOV92_15510	2.45528	1.29588	5.25624e-08	UNP27911.1		TonB family protein
MOV92_09200	2.45159	1.29372	5.37673e-06	UNP31393.1		hypothetical protein
MOV92_03120	2.44877	1.29206	0.00974353	UNP30286.1		RNA polymerase sigma factor
MOV92_25100	2.44266	1.28845	3.30065e-08	UNP29690.1		hypothetical protein
MOV92_20185	2.44262	1.28843	4.59793e-14	UNP28776.1		ferredoxin reductase
MOV92_17665	2.44197	1.28804	2.49238e-09	UNP28309.1		PKD domain-containing protein
MOV92_08950	2.43732	1.2853	2.48708e-11	UNP31346.1		glycosyltransferase family 2 protein
MOV92_24005	2.43579	1.28439	1.27737e-05	UNP29488.1		hypothetical protein
MOV92_00615	2.43427	1.28349	2.84694e-23	UNP29824.1		GntR family transcriptional regulator
MOV92_06480	2.43204	1.28217	5.14093e-13	UNP30892.1		MerC domain-containing protein
MOV92_18600	2.42734	1.27938	6.97658e-13	UNP28488.1		Kef family K(+) transporter
MOV92_05975	2.4263	1.27876	6.17549e-06	UNP30801.1		phosphoadenylyl-sulfate reductase
MOV92_11775	2.42482	1.27788	0.00123466	UNP31881.1		MFS transporter
MOV92_02605	2.42372	1.27722	8.37251e-08	UNP30189.1		amidohydrolase family protein
MOV92_12270	2.41355	1.27116	1.00791e-08	UNP31974.1		DUF58 domain-containing protein
MOV92_16470	2.40976	1.26889	0.306415	UNP28084.1		head completion/stabilization protein
MOV92_00170	2.40624	1.26678	0.120051	UNP29739.1		C39 family peptidase
MOV92_05645	2.40385	1.26535	0.000144451	UNP30740.1		hypothetical protein
MOV92_22645	2.40385	1.26534	2.1796e-07	UNP29232.1		phage tail protein
MOV92_21755	2.39705	1.26126	0.000465271	UNP29062.1		helix-turn-helix domain-containing protein
MOV92_02860	2.39451	1.25973	4.36894e-05	UNP30237.1		excalibur calcium-binding domain-containing protein
MOV92_09240	2.38097	1.25155	7.68429e-15	UNP31401.1		type 2 lantipeptide synthetase LanM family protein
MOV92_12035	2.3743	1.2475	3.70692e-08	UNP31931.1	lnt	apolipoprotein N-acyltransferase
MOV92_09190	2.3725	1.24641	7.32985e-06	UNP31391.1		hypothetical protein
MOV92_23635	2.36868	1.24408	9.33386e-09	UNP29422.1		YdcF family protein
MOV92_00990	2.36805	1.2437	2.50547e-10			response regulator
MOV92_06705	2.36617	1.24256	0.11448	UNP30937.1		hypothetical protein
MOV92_05295	2.35922	1.23831	3.44255e-05	UNP30679.1		hypothetical protein
MOV92_09615	2.35287	1.23442	6.63451e-05	UNP31473.1		tyrosinase family protein
MOV92_19970	2.33565	1.22382	1.90675e-08	UNP28734.1		PQQ-dependent sugar dehydrogenase
MOV92_04200	2.33551	1.22374	7.35134e-13	UNP30483.1		helix-turn-helix domain-containing protein
MOV92_00185	2.33518	1.22353	0.403748	UNP29742.1		hypothetical protein
MOV92_10550	2.33243	1.22183	2.29085e-10	UNP31650.1		helix-turn-helix domain-containing protein
MOV92_01425	2.33192	1.22152	0.0986913	UNP29977.1		rhamnogalacturonan acetylesterase
MOV92_17070	2.32693	1.21843	0.00417796	UNP28199.1		alpha/beta fold hydrolase
MOV92_06185	2.31895	1.21347	4.17313e-11	UNP30838.1		hypothetical protein
MOV92_23355	2.30953	1.2076	0.00436475	UNP29368.1		phosphoethanolamine--lipid A transferase
MOV92_22310	2.30594	1.20535	2.84536e-11	UNP29170.1		glycoside hydrolase family 97 protein
MOV92_07380	2.30406	1.20418	0.000437909	UNP31059.1		hypothetical protein
MOV92_16350	2.3019	1.20283	2.76434e-09	UNP28062.1		hypothetical protein
MOV92_17145	2.29821	1.20051	1.88066e-16	UNP28214.1		Ig-like domain-containing protein
MOV92_11910	2.298	1.20038	4.67384e-06	UNP31907.1		SapC family protein
MOV92_12435	2.29408	1.19791	6.17449e-11	UNP32005.1		hypothetical protein
MOV92_06660	2.28972	1.19517	6.78517e-11	UNP30928.1		MAPEG family protein
MOV92_16100	2.28638	1.19307	1.46985e-09	UNP28015.1		hypothetical protein
MOV92_17720	2.28051	1.18936	2.9702e-08	UNP28320.1		S8 family serine peptidase
MOV92_08940	2.28041	1.18929	2.43003e-14	UNP31344.1		hypothetical protein
MOV92_02740	2.2727	1.18441	0.0324754	UNP30214.1		glutathione binding-like protein
MOV92_01070	2.27236	1.18419	7.57806e-07	UNP29907.1		hypothetical protein
MOV92_24730	2.27198	1.18395	0.00076132	UNP29618.1		hypothetical protein
MOV92_11415	2.2695	1.18237	1.17376e-06	UNP31813.1		MBL fold metallo-hydrolase
MOV92_07990	2.26788	1.18135	1.37775e-13	UNP31173.1		aminotransferase class I/II-fold pyridoxal phosphate-dependent enzyme
MOV92_02870	2.26699	1.18078	4.18108e-05	UNP30239.1		hypothetical protein
MOV92_11510	2.26423	1.17902	0.11911	UNP32113.1	nirD	nitrite reductase small subunit NirD
MOV92_23130	2.26317	1.17834	3.27156e-07	UNP29324.1	dprA	DNA-processing protein DprA
MOV92_24955	2.25843	1.17532	3.72466e-08	UNP29661.1		LysR family transcriptional regulator
MOV92_11380	2.25827	1.17522	6.69384e-05	UNP31806.1		LysE family translocator
MOV92_24675	2.25752	1.17474	6.08591e-12	UNP29608.1	idi	isopentenyl-diphosphate Delta-isomerase
MOV92_12715	2.25689	1.17434	1.39152e-12	UNP27396.1		hypothetical protein
MOV92_00760	2.25276	1.17169	3.69037e-05	UNP29852.1		DUF2974 domain-containing protein
MOV92_10775	2.24997	1.16991	3.26058e-10	UNP31694.1		TonB-dependent receptor
MOV92_11400	2.24513	1.1668	6.1566e-13	UNP31810.1		acyltransferase domain-containing protein
MOV92_24010	2.24359	1.16581	2.54274e-11	UNP29489.1		response regulator transcription factor
MOV92_10665	2.24072	1.16396	1.64237e-09	UNP31672.1	grpE	nucleotide exchange factor GrpE
MOV92_00305	2.23398	1.15962	0.00350216	UNP29765.1		hypothetical protein
MOV92_11695	2.23283	1.15887	5.54465e-13	UNP31866.1		TonB-dependent receptor
MOV92_09870	2.22868	1.15619	1.2203e-13	UNP31524.1		DUF45 domain-containing protein
MOV92_20825	2.2273	1.1553	6.61543e-08	UNP28888.1		hypothetical protein
MOV92_23005	2.22307	1.15255	0.00906667			tRNA-Ile
MOV92_21965	2.21949	1.15023	4.09842e-06	UNP29104.1		hypothetical protein
MOV92_09195	2.21826	1.14943	0.00501432	UNP31392.1		hypothetical protein
MOV92_01755	2.21811	1.14933	0.0211622	UNP30039.1		phytanoyl-CoA dioxygenase family protein
MOV92_05475	2.21713	1.1487	9.38056e-05	UNP30709.1		hypothetical protein
MOV92_23750	2.21412	1.14673	0.000182013	UNP29440.1		ABC transporter permease
MOV92_00190	2.21047	1.14435	0.00551431	UNP29743.1		hypothetical protein
MOV92_17680	2.20886	1.1433	4.94824e-10	UNP28312.1		M12 family metallo-peptidase
MOV92_22670	2.20593	1.14138	5.25367e-05	UNP29237.1		hypothetical protein
MOV92_12705	2.20325	1.13963	2.38818e-12	UNP27394.1		LacI family DNA-binding transcriptional regulator
MOV92_06310	2.20185	1.13871	0.00634176	UNP32063.1		MFS transporter
MOV92_09855	2.20169	1.13861	1.53423e-08	UNP31521.1		oxidoreductase
MOV92_24440	2.20099	1.13815	6.84312e-06	UNP29568.1		multidrug resistance efflux transporter family protein
MOV92_22695	2.19933	1.13706	0.519093	UNP29242.1		hypothetical protein
MOV92_06105	2.19739	1.13579	3.31243e-10	UNP30824.1		SUF system Fe-S cluster assembly regulator
MOV92_07025	2.19702	1.13555	6.20287e-11	UNP30995.1		hypothetical protein
MOV92_13905	2.19562	1.13463	8.37147e-08	UNP27619.1		hypothetical protein
MOV92_17080	2.19486	1.13413	5.93723e-10	UNP28201.1		non-ribosomal peptide synthetase
MOV92_24635	2.18749	1.12928	1.16665e-11	UNP29601.1		H-NS histone family protein
MOV92_14260	2.17884	1.12356	2.59603e-09	UNP27680.1		TlpA family protein disulfide reductase
MOV92_22590	2.17583	1.12157	1.88798e-05	UNP29221.1		DUF4141 domain-containing protein
MOV92_00625	2.17207	1.11907	4.64082e-06	UNP29826.1	pgl	6-phosphogluconolactonase
MOV92_25045	2.17179	1.11888	6.22969e-05	UNP29679.1		hypothetical protein
MOV92_21070	2.16754	1.11606	2.821e-11	UNP28932.1		SH3 domain-containing protein
MOV92_15975	2.16209	1.11243	0.0490573	UNP27990.1		hypothetical protein
MOV92_00350	2.16034	1.11126	3.72894e-07	UNP29773.1		hypothetical protein
MOV92_05310	2.15557	1.10807	3.40645e-12	UNP30682.1		M23 family metallopeptidase
MOV92_00205	2.15502	1.1077	0.179732	UNP29746.1		hypothetical protein
MOV92_18675	2.15363	1.10677	0.00184164	UNP28497.1		SDR family oxidoreductase
MOV92_12285	2.15226	1.10585	6.56616e-14	UNP31976.1		TldD/PmbA family protein
MOV92_15330	2.15016	1.10444	2.44651e-08	UNP27876.1	tsf	translation elongation factor Ts
MOV92_03270	2.14544	1.10127	0.000762281	UNP30315.1		DUF2061 domain-containing protein
MOV92_21635	2.14412	1.10039	0.000744781	UNP29039.1		TonB-dependent receptor
MOV92_04455	2.14242	1.09924	7.81452e-09	UNP30525.1		AraC family transcriptional regulator
MOV92_14930	2.13845	1.09656	6.31913e-14	UNP27803.1	rimM	ribosome maturation factor RimM
MOV92_19250	2.13814	1.09636	7.85699e-10	UNP28598.1		H-NS histone family protein
MOV92_22750	2.13775	1.09609	0.261012	UNP29253.1		phage portal protein
MOV92_00145	2.1336	1.09329	2.57068e-09	UNP29734.1		2OG-Fe(II) oxygenase
MOV92_06525	2.13165	1.09197	2.28092e-07	UNP30901.1		DUF4082 domain-containing protein
MOV92_02670	2.13065	1.09129	0.00488076	UNP30201.1		hypothetical protein
MOV92_14935	2.13009	1.09091	2.11993e-11	UNP27804.1	rpsP	30S ribosomal protein S16
MOV92_12275	2.12725	1.08899	1.97587e-10	UNP31975.1		MoxR family ATPase
MOV92_06015	2.12526	1.08764	7.87548e-11	UNP30807.1		ComEA family DNA-binding protein
MOV92_19950	2.12232	1.08564	0.00256708	UNP28731.1		winged helix DNA-binding domain-containing protein
MOV92_12530	2.12102	1.08476	4.04105e-10	UNP32121.1		class II fumarate hydratase
MOV92_19535	2.12047	1.08439	3.05529e-14	UNP28652.1		global regulator CLP-associated N-acetyltransferase
MOV92_14810	2.11836	1.08294	0.0214782	UNP27779.1		PD40 domain-containing protein
MOV92_03925	2.11532	1.08088	6.35361e-11	UNP30433.1		pirin family protein
MOV92_24230	2.11509	1.08072	2.43729e-05	UNP29528.1		hypothetical protein
MOV92_02960	2.11467	1.08044	1.51839e-08	UNP30256.1		HEAT repeat domain-containing protein
MOV92_11030	2.10915	1.07666	0.526799	UNP31740.1		hypothetical protein
MOV92_03725	2.10907	1.07661	8.10055e-07	UNP30398.1	fis	DNA-binding transcriptional regulator Fis
MOV92_04930	2.10845	1.07618	0.00505309			IS5/IS1182 family transposase
MOV92_11310	2.10762	1.07562	1.08653e-07	UNP31792.1		hypothetical protein
MOV92_24960	2.10528	1.07402	2.45749e-06	UNP29662.1		aldo/keto reductase
MOV92_09980	2.10493	1.07377	0.111127	UNP31545.1		alpha/beta hydrolase
MOV92_21160	2.10427	1.07332	4.46604e-05	UNP28949.1		Gfo/Idh/MocA family oxidoreductase
MOV92_00225	2.10399	1.07313	2.65163e-06	UNP29749.1		response regulator transcription factor
MOV92_17875	2.0957	1.06743	0.111601	UNP28349.1		PqqD family protein
MOV92_08385	2.09397	1.06624	4.03827e-07			tRNA-Arg
MOV92_01305	2.0938	1.06612	0.0930356	UNP29954.1		hypothetical protein
MOV92_13640	2.09374	1.06609	0.298974	UNP27570.1		ferric reductase-like transmembrane domain-containing protein
MOV92_15325	2.09239	1.06515	1.86324e-13	UNP27875.1	rpsB	30S ribosomal protein S2
MOV92_17275	2.09235	1.06512	1.88826e-13	UNP28238.1	pqqE	pyrroloquinoline quinone biosynthesis protein PqqE
MOV92_15675	2.0891	1.06288	5.03146e-08	UNP27934.1		DUF4442 domain-containing protein
MOV92_20635	2.08707	1.06148	1.19377e-09	UNP28853.1		hypothetical protein
MOV92_02300	2.08227	1.05816	1.16993e-07	UNP30131.1	tsaD	tRNA (adenosine(37)-N6)-threonylcarbamoyltransferase complex transferase subunit TsaD
MOV92_08935	2.07893	1.05584	9.81692e-10	UNP31343.1		hypothetical protein
MOV92_13700	2.07701	1.05451	0.00028633	UNP27582.1		hypothetical protein
MOV92_11440	2.0744	1.05269	1.28659e-06	UNP31818.1		DeoR/GlpR family DNA-binding transcription regulator
MOV92_20625	2.07353	1.05209	2.82589e-13	UNP28851.1		peptidoglycan-binding protein
MOV92_03185	2.07337	1.05198	1.89935e-06	UNP30299.1		hypothetical protein
MOV92_00985	2.07322	1.05188	1.85926e-06	UNP32239.1		LuxR C-terminal-related transcriptional regulator
MOV92_08525	2.07301	1.05173	1.06673e-08	UNP31267.1		glycoside hydrolase family 95 protein
MOV92_03055	2.07265	1.05148	5.26948e-08	UNP30275.1		hypothetical protein
MOV92_20995	2.07199	1.05101	3.43271e-11	UNP28919.1		peptidase domain-containing ABC transporter
MOV92_17755	2.0695	1.04928	0.00412142	UNP28327.1		cytochrome P460 family protein
MOV92_06210	2.0686	1.04866	3.36287e-08	UNP30843.1		tetratricopeptide repeat protein
MOV92_02690	2.06847	1.04857	0.0722102	UNP30205.1		porin
MOV92_00100	2.06812	1.04832	0.000187836	UNP29725.1		hypothetical protein
MOV92_23395	2.06662	1.04727	0.00092751	UNP29376.1		NAD(P)H-dependent oxidoreductase
MOV92_00340	2.0658	1.0467	6.75047e-05	UNP29771.1		M28 family peptidase
MOV92_11480	2.06573	1.04665	2.07818e-06	UNP31826.1		hypothetical protein
MOV92_14875	2.06548	1.04648	2.14759e-05	UNP27792.1		amino acid permease
MOV92_11735	2.064	1.04544	8.8387e-06	UNP31874.1		hypothetical protein
MOV92_24450	2.06329	1.04495	4.17833e-08	UNP29570.1	bioH	pimeloyl-ACP methyl ester esterase BioH
MOV92_00520	2.06327	1.04493	2.26728e-14	UNP29806.1		ABC transporter ATP-binding protein
MOV92_20180	2.06315	1.04485	1.33504e-10	UNP28775.1		acyl-CoA desaturase
MOV92_05660	2.05936	1.0422	6.13568e-07	UNP32056.1		YggS family pyridoxal phosphate-dependent enzyme
MOV92_12840	2.05874	1.04176	1.90863e-07	UNP27420.1		segregation/condensation protein A
MOV92_15645	2.05826	1.04142	0.0127202	UNP27928.1		hypothetical protein
MOV92_05050	2.05426	1.03862	1.89315e-09	UNP30633.1		hypothetical protein
MOV92_08930	2.0528	1.03759	2.73582e-11	UNP31342.1		GH92 family glycosyl hydrolase
MOV92_03810	2.04828	1.03441	0.000245085	UNP30412.1		LysR family transcriptional regulator
MOV92_24525	2.04786	1.03412	0.00150911	UNP29580.1		IS3 family transposase
MOV92_22065	2.04761	1.03394	5.48101e-07	UNP32207.1		exo 1,3/1,4-beta-D-glucan glucohydrolase
MOV92_01170	2.04396	1.03137	0.0161769	UNP29927.1		efflux RND transporter permease subunit
MOV92_16355	2.04091	1.02922	0.00782764	UNP28063.1		hypothetical protein
MOV92_07215	2.03841	1.02745	1.79883e-05	UNP31027.1		ankyrin repeat domain-containing protein
MOV92_00385	2.03745	1.02676	0.00394179	UNP29780.1		hypothetical protein
MOV92_18570	2.03548	1.02537	1.50663e-09	UNP28482.1		hypothetical protein
MOV92_05450	2.03323	1.02378	1.50772e-09	UNP30705.1		polysaccharide lyase
MOV92_16280	2.03308	1.02367	2.52569e-13	UNP28050.1		TraB/GumN family protein
MOV92_09655	2.03193	1.02285	0.152736	UNP31481.1		helix-turn-helix transcriptional regulator
MOV92_13895	2.03122	1.02235	5.4636e-06	UNP27617.1		hypothetical protein
MOV92_08390	2.03052	1.02185	0.000199544	UNP31244.1		hypothetical protein
MOV92_22530	2.02941	1.02106	0.00104729	UNP29211.1		hypothetical protein
MOV92_00355	2.02582	1.0185	2.603e-06	UNP29774.1		transporter
MOV92_21670	2.02197	1.01576	7.32691e-08	UNP29045.1		MFS transporter
MOV92_11405	2.02183	1.01566	9.04316e-14	UNP31811.1		non-ribosomal peptide synthetase
MOV92_11155	2.01901	1.01365	1.59037e-07	UNP31763.1	ligD	DNA ligase D
MOV92_04425	2.01801	1.01294	9.55778e-09	UNP30519.1	rph	ribonuclease PH
MOV92_13080	2.01526	1.01097	1.90077e-13	UNP27466.1		S1 family peptidase
MOV92_11700	2.01314	1.00945	1.70609e-06	UNP31867.1		hypothetical protein
MOV92_09960	2.00938	1.00675	5.33938e-08	UNP31541.1		hypothetical protein
MOV92_00360	2.00919	1.00661	5.97042e-07	UNP29775.1		hypothetical protein
MOV92_21410	2.00817	1.00588	2.79298e-06	UNP28998.1		SRPBCC domain-containing protein
MOV92_06655	2.00639	1.0046	5.19261e-12	UNP30927.1		zinc-dependent alcohol dehydrogenase family protein
MOV92_18765	2.00557	1.00401	4.85845e-10	UNP28515.1		prepilin-type N-terminal cleavage/methylation domain-containing protein
MOV92_02985	2.00393	1.00283	2.80005e-08	UNP30261.1		N-acetylmuramoyl-L-alanine amidase
MOV92_23010	2.00271	1.00196	1.65812e-06	UNP29303.1		GH92 family glycosyl hydrolase
MOV92_23260	2.00242	1.00174	1.75163e-08	UNP29349.1		TonB-dependent receptor
MOV92_17545	2.00177	1.00128	0.00614375			tRNA-Gln
MOV92_11745	2.00166	1.00119	4.00876e-05	UNP31876.1		hypothetical protein
MOV92_02155	1.99945	0.9996	2.80851e-05	UNP30107.1		rhomboid family intramembrane serine protease
MOV92_01165	1.99691	0.99777	1.1235e-05	UNP29926.1		TetR/AcrR family transcriptional regulator
MOV92_06955	1.99602	0.997123	1.94511e-06	UNP30981.1		M4 family metallopeptidase
MOV92_02645	1.99153	0.993876	0.00140691	UNP32021.1		class I SAM-dependent methyltransferase
MOV92_09840	1.99029	0.992976	5.96315e-13	UNP31518.1		carboxylate-amine ligase
MOV92_25170	1.99001	0.992774	1.63582e-06	UNP29702.1		alkene reductase
MOV92_02270	1.98978	0.992612	0.0164751	UNP30125.1		dipeptidase
MOV92_12525	1.98971	0.992561	1.19924e-10	UNP27362.1		hypothetical protein
MOV92_09720	1.98913	0.992139	0.267015	UNP31494.1		hypothetical protein
MOV92_04140	1.98471	0.988932	2.49604e-06	UNP30473.1		sterol desaturase family protein
MOV92_08125	1.98295	0.987649	4.8002e-12	UNP31198.1		3-hydroxyacyl-CoA dehydrogenase NAD-binding domain-containing protein
MOV92_20990	1.98171	0.986746	2.31017e-06	UNP28918.1		HlyD family efflux transporter periplasmic adaptor subunit
MOV92_19170	1.98053	0.985887	2.34525e-10	UNP28582.1		DsbC family protein
MOV92_17660	1.97999	0.985496	0.240303	UNP28308.1		hypothetical protein
MOV92_02705	1.97953	0.985158	0.00126023	UNP32022.1		ABC transporter substrate-binding protein
MOV92_24270	1.97674	0.983123	1.91867e-09	UNP29536.1		fimbria/pilus outer membrane usher protein
MOV92_15225	1.97072	0.978725	0.000222076	UNP27858.1	rnt	ribonuclease T
MOV92_01515	1.96965	0.977943	6.25476e-07	UNP29993.1		sulfatase-like hydrolase/transferase
MOV92_07675	1.96784	0.976617	0.0185333	UNP31115.1		heme-binding protein
MOV92_10350	1.96708	0.976054	0.113581	UNP31613.1		SDR family oxidoreductase
MOV92_24720	1.96633	0.975508	1.08401e-08	UNP29617.1		TetR/AcrR family transcriptional regulator
MOV92_24775	1.96523	0.974698	0.00134626	UNP29627.1		hypothetical protein
MOV92_24445	1.96364	0.973532	8.32036e-08	UNP29569.1	bioC	malonyl-ACP O-methyltransferase BioC
MOV92_06740	1.96328	0.973268	1.05143e-05	UNP30944.1		LysR substrate-binding domain-containing protein
MOV92_11290	1.96289	0.972977	0.000213803	UNP31788.1		glycoside hydrolase family 16 protein
MOV92_10910	1.96228	0.972534	0.000146517	UNP31718.1		hypothetical protein
MOV92_11710	1.96149	0.971954	4.97824e-08	UNP31869.1		hypothetical protein
MOV92_21210	1.9602	0.970998	0.000319855	UNP28959.1		hypothetical protein
MOV92_20935	1.95962	0.970577	4.33699e-06	UNP28907.1		LysR family transcriptional regulator
MOV92_00995	1.95894	0.97007	8.64972e-08	UNP29892.1		ATP-binding protein
MOV92_09415	1.95869	0.969886	3.98683e-09	UNP31433.1		hypothetical protein
MOV92_17905	1.95753	0.969035	9.94205e-08	UNP28355.1		LysR substrate-binding domain-containing protein
MOV92_03140	1.95732	0.968877	0.0567461	UNP30290.1		hypothetical protein
MOV92_22235	1.95354	0.96609	0.211575	UNP29156.1		GPW/gp25 family protein
MOV92_18880	1.95325	0.965876	2.36841e-07	UNP28533.1		DUF721 domain-containing protein
MOV92_02650	1.95208	0.965009	1.47876e-05	UNP30197.1		SGNH/GDSL hydrolase family protein
MOV92_16310	1.95059	0.963911	7.18819e-08	UNP28055.1	pheS	phenylalanine--tRNA ligase subunit alpha
MOV92_04145	1.94338	0.958567	3.69698e-05	UNP30474.1		discoidin domain-containing protein
MOV92_16315	1.94326	0.958476	8.47354e-08	UNP28056.1		hypothetical protein
MOV92_21405	1.94275	0.958098	0.00033003	UNP28997.1		SAM-dependent methyltransferase
MOV92_02385	1.93933	0.95556	2.85641e-06	UNP30148.1		thiol:disulfide interchange protein DsbA/DsbL
MOV92_01660	1.93926	0.955506	0.00878314	UNP30021.1		major royal jelly family protein
MOV92_25050	1.934	0.951585	3.07395e-05	UNP29680.1		LysR substrate-binding domain-containing protein
MOV92_16465	1.93334	0.951094	0.512105	UNP28083.1	gpM	phage terminase small subunit
MOV92_24880	1.93229	0.95031	1.34201e-08	UNP29647.1		potassium channel family protein
MOV92_10850	1.93127	0.94955	0.0279321	UNP32105.1		porin
MOV92_22280	1.92955	0.948265	0.0391162	UNP29165.1		hypothetical protein
MOV92_23325	1.92869	0.947618	3.29807e-06	UNP29362.1		ATP-binding protein
MOV92_21155	1.92321	0.943517	0.000526062	UNP28948.1		NPCBM/NEW2 domain-containing protein
MOV92_12290	1.92309	0.943424	1.39393e-06	UNP31977.1		TldD/PmbA family protein
MOV92_02610	1.92259	0.943051	3.62961e-06	UNP30190.1		amidohydrolase
MOV92_11625	1.92219	0.942749	0.165826	UNP31852.1	tssA	type VI secretion system protein TssA
MOV92_17435	1.9202	0.94126	1.93854e-10	UNP28270.1	rpsJ	30S ribosomal protein S10
MOV92_21185	1.91954	0.94076	0.000552138	UNP28954.1		MurR/RpiR family transcriptional regulator
MOV92_02665	1.91719	0.938992	6.08934e-07	UNP30200.1		flavohemoglobin expression-modulating QEGLA motif protein
MOV92_02880	1.91592	0.938036	0.00724968	UNP30241.1	tsaA	tRNA (N6-threonylcarbamoyladenosine(37)-N6)-methyltransferase TrmO
MOV92_01030	1.91583	0.937967	2.17974e-06	UNP29899.1		hypothetical protein
MOV92_18100	1.91004	0.933602	4.84017e-07	UNP28393.1		efflux RND transporter periplasmic adaptor subunit
MOV92_22865	1.90991	0.933508	0.152464	UNP29276.1		DUF6511 domain-containing protein
MOV92_08240	1.90927	0.933019	0.000120474	UNP31218.1		DUF4279 domain-containing protein
MOV92_09350	1.90852	0.932457	0.00239795	UNP31422.1		hypothetical protein
MOV92_20620	1.90565	0.930281	1.31985e-05	UNP28850.1		winged helix-turn-helix domain-containing protein
MOV92_11860	1.90457	0.929462	0.0177811	UNP31897.1		hypothetical protein
MOV92_05150	1.90382	0.928897	6.94046e-08	UNP30651.1		choline dehydrogenase
MOV92_13705	1.90307	0.928328	0.0200398	UNP27583.1		MBL fold metallo-hydrolase
MOV92_24485	1.9	0.926002	6.13989e-07	UNP29573.1		M64 family metallopeptidase
MOV92_04430	1.89764	0.924204	3.59957e-08	UNP30520.1		YicC family protein
MOV92_14670	1.89596	0.922929	0.0104123			tRNA-Glu
MOV92_09910	1.89468	0.921951	6.09812e-10	UNP31532.1		Ig-like domain-containing protein
MOV92_19200	1.89466	0.921937	0.000105777	UNP28588.1		DNA polymerase III subunit chi
MOV92_07865	1.89277	0.920496	2.98355e-06	UNP31151.1		hypothetical protein
MOV92_01420	1.8916	0.919608	0.0177667	UNP32240.1		carboxylesterase family protein
MOV92_15215	1.89105	0.91919	1.52077e-05	UNP27856.1		putative DNA-binding domain-containing protein
MOV92_21970	1.89	0.918383	1.15758e-07	UNP29105.1		ATP-binding protein
MOV92_22005	1.88707	0.916151	5.94306e-06	UNP29112.1		LysR family transcriptional regulator
MOV92_13865	1.88522	0.91473	1.06369e-11	UNP27611.1		phasin family protein
MOV92_04545	1.8849	0.914486	1.0533e-11	UNP30543.1		MoxR family ATPase
MOV92_00175	1.88477	0.914388	0.3903	UNP29740.1		hypothetical protein
MOV92_03425	1.88416	0.913922	0.322984	UNP30346.1		hypothetical protein
MOV92_23360	1.88414	0.913905	0.393866	UNP29369.1		phosphatase PAP2 family protein
MOV92_02365	1.88305	0.913069	1.92588e-08	UNP30144.1		TonB-dependent receptor
MOV92_00260	1.88215	0.91238	0.0144049	UNP29756.1		response regulator transcription factor
MOV92_00165	1.88147	0.911863	0.080641	UNP29738.1		hypothetical protein
MOV92_09495	1.87983	0.910603	0.0170899	UNP31449.1		YXWGXW repeat-containing protein
MOV92_22225	1.87455	0.906548	0.0283238	UNP29154.1		tail fiber domain-containing protein
MOV92_20170	1.87387	0.906018	0.00198963	UNP28773.1		LysR substrate-binding domain-containing protein
MOV92_22525	1.87295	0.905313	0.00134635	UNP29210.1		MarC family NAAT transporter
MOV92_21870	1.86568	0.899704	1.26125e-06	UNP29085.1		nuclear transport factor 2 family protein
MOV92_19625	1.86233	0.897109	1.71221e-07	UNP28670.1		phosphoribosylaminoimidazolesuccinocarboxamide synthase
MOV92_00865	1.86084	0.895954	8.7603e-11	UNP29872.1		DUF2750 domain-containing protein
MOV92_10260	1.85966	0.895037	8.50212e-07	UNP31595.1	rimP	ribosome maturation factor RimP
MOV92_02865	1.85849	0.894127	1.33262e-06	UNP30238.1		YciI family protein
MOV92_11515	1.85622	0.89237	0.00253211	UNP32114.1	nirB	nitrite reductase large subunit NirB
MOV92_21820	1.85265	0.889593	1.32319e-06	UNP29075.1	lanM	type 2 lanthipeptide synthetase LanM
MOV92_22555	1.85051	0.887922	1.54175e-06	UNP32210.1	pqqB	pyrroloquinoline quinone biosynthesis protein PqqB
MOV92_21675	1.84856	0.886405	9.72443e-06	UNP29046.1		siderophore-interacting protein
MOV92_22075	1.84716	0.885305	1.13943e-07	UNP32208.1		sugar phosphate isomerase/epimerase
MOV92_00290	1.84584	0.884281	0.287968	UNP29762.1		hypothetical protein
MOV92_01320	1.84559	0.884083	9.05003e-05	UNP29957.1		TetR family transcriptional regulator
MOV92_01315	1.84537	0.883914	0.00115176	UNP29956.1		sigma-70 family RNA polymerase sigma factor
MOV92_09235	1.8453	0.883854	1.19804e-09	UNP31400.1		DUF6229 family protein
MOV92_21425	1.84516	0.883749	0.00154533	UNP29001.1		TRAP transporter substrate-binding protein
MOV92_08375	1.84407	0.882896	8.24887e-06	UNP31242.1		hypothetical protein
MOV92_15630	1.84389	0.882752	0.000111171	UNP27926.1		glutathione S-transferase family protein
MOV92_07595	1.84323	0.882236	0.0182577	UNP31100.1		sigma-70 family RNA polymerase sigma factor
MOV92_12280	1.84258	0.881729	4.14977e-05	UNP32120.1		DUF4159 domain-containing protein
MOV92_18545	1.84077	0.880308	3.17845e-10	UNP28477.1		YebC/PmpR family DNA-binding transcriptional regulator
MOV92_09865	1.83931	0.879167	1.10852e-07	UNP31523.1		hypothetical protein
MOV92_10430	1.83667	0.877093	8.56062e-08	UNP31628.1		MarR family transcriptional regulator
MOV92_17735	1.83647	0.876938	3.35732e-05	UNP28323.1		hypothetical protein
MOV92_07135	1.83277	0.874024	1.47303e-05	UNP31012.1		Mth938-like domain-containing protein
MOV92_18095	1.82933	0.871315	0.00811691	UNP28392.1		ABC transporter ATP-binding protein
MOV92_21585	1.82659	0.869155	0.00135859	UNP29029.1		hypothetical protein
MOV92_20240	1.82389	0.867022	1.54936e-06	UNP28786.1		hypothetical protein
MOV92_16400	1.82353	0.866737	0.117164	UNP28070.1		GspH/FimT family pseudopilin
MOV92_13620	1.82237	0.865813	0.592009	UNP27566.1		DoxX family protein
MOV92_16575	1.82012	0.864035	0.488551	UNP28105.1		phage tail protein
MOV92_10905	1.81812	0.862448	0.000414973	UNP31717.1		DUF6491 family protein
MOV92_22565	1.8157	0.860529	1.55614e-06	UNP29217.1		membrane-bound PQQ-dependent dehydrogenase, glucose/quinate/shikimate family
MOV92_12080	1.81466	0.859696	0.00177697	UNP31940.1		MBL fold metallo-hydrolase
MOV92_19195	1.81396	0.85914	1.78239e-06	UNP28587.1		leucyl aminopeptidase
MOV92_16965	1.8137	0.858938	0.00104651	UNP28178.1		oligosaccharide flippase family protein
MOV92_00550	1.81194	0.857535	6.01712e-05	UNP29812.1		beta-lactamase family protein
MOV92_11750	1.81187	0.85748	4.11868e-06			alkylphosphonate utilization protein
MOV92_07275	1.80849	0.854786	0.0434373	UNP31039.1		class I SAM-dependent methyltransferase
MOV92_03615	1.80823	0.854582	2.0788e-10	UNP30377.1		autotransporter outer membrane beta-barrel domain-containing protein
MOV92_22245	1.80761	0.854081	0.0684578	UNP29158.1	vgrG	type VI secretion system tip protein VgrG
MOV92_14665	1.80465	0.851716	2.78615e-08	UNP27756.1	pcnB	polynucleotide adenylyltransferase PcnB
MOV92_07600	1.80127	0.849018	0.0530436	UNP31101.1		hypothetical protein
MOV92_09300	1.80062	0.848495	0.356102	UNP31413.1		Ohr family peroxiredoxin
MOV92_02305	1.80019	0.848147	0.00129799	UNP30132.1	folB	dihydroneopterin aldolase
MOV92_00770	1.79999	0.847993	0.00598228	UNP29854.1		DUF2974 domain-containing protein
MOV92_23705	1.79997	0.847975	0.00208754	UNP29433.1		ketosynthase
MOV92_24280	1.79759	0.846066	1.15636e-05	UNP29538.1		5'-nucleotidase, lipoprotein e(P4) family
MOV92_00025	1.79745	0.845955	3.66672e-06	UNP29711.1		CPBP family intramembrane metalloprotease
MOV92_14995	1.79622	0.844968	0.00263446	UNP27816.1		hypothetical protein
MOV92_04170	1.79475	0.843784	4.20913e-06			sodium-translocating pyrophosphatase
MOV92_21660	1.79399	0.843172	7.43997e-07	UNP29044.1		hypothetical protein
MOV92_01895	1.79362	0.842874	0.000322842			ATP-binding protein
MOV92_01090	1.79203	0.841592	0.000555068	UNP29911.1		glycosyltransferase family 4 protein
MOV92_22580	1.78977	0.839774	0.00724968	UNP32211.1		response regulator transcription factor
MOV92_12450	1.78937	0.839455	6.42795e-05	UNP32008.1		SDR family oxidoreductase
MOV92_06485	1.78822	0.838522	0.000336684	UNP30893.1		30S ribosomal protein THX
MOV92_22720	1.78692	0.837473	0.36164	UNP29247.1		hypothetical protein
MOV92_02675	1.78601	0.83674	0.0223336	UNP30202.1		hypothetical protein
MOV92_10345	1.78576	0.836537	0.363799	UNP31612.1		DUF1097 domain-containing protein
MOV92_22715	1.78502	0.835943	0.269813	UNP29246.1		hypothetical protein
MOV92_20440	1.78289	0.834215	2.42775e-07	UNP32193.1		phage holin family protein
MOV92_21840	1.78259	0.833978	1.65596e-07	UNP29079.1		ABC transporter ATP-binding protein
MOV92_10615	1.78214	0.833612	0.0409531	UNP31662.1		hypothetical protein
MOV92_12655	1.78193	0.83344	0.0496104	UNP27385.1		DHA2 family efflux MFS transporter permease subunit
MOV92_15000	1.78163	0.833201	4.95291e-06	UNP27817.1	radA	DNA repair protein RadA
MOV92_09785	1.78049	0.832276	0.000300826	UNP31507.1		HAD-IB family hydrolase
MOV92_03695	1.77818	0.8304	0.0109884	UNP30393.1		TIGR04222 domain-containing membrane protein
MOV92_07130	1.77751	0.829855	7.35253e-06	UNP31011.1		hypothetical protein
MOV92_21050	1.77695	0.829407	0.0286889	UNP28929.1		M15 family metallopeptidase
MOV92_24630	1.77613	0.828734	1.50604e-06	UNP29600.1		alpha/beta fold hydrolase
MOV92_11705	1.77577	0.828441	4.05279e-05	UNP31868.1		YkgJ family cysteine cluster protein
MOV92_09915	1.77533	0.828085	0.00554087	UNP31533.1		hypothetical protein
MOV92_00160	1.77531	0.828074	0.126644	UNP29737.1		hypothetical protein
MOV92_03310	1.77378	0.826827	1.41837e-06	UNP30323.1	atpD	F0F1 ATP synthase subunit beta
MOV92_16085	1.77367	0.826736	0.00183375	UNP28012.1		YjhX family toxin
MOV92_22440	1.77337	0.826497	0.00326723	UNP29194.1		hypothetical protein
MOV92_20630	1.76838	0.822426	2.77283e-07	UNP28852.1		hypothetical protein
MOV92_06735	1.76698	0.821287	2.93271e-05	UNP30943.1		TfoX/Sxy family protein
MOV92_22575	1.76422	0.819029	3.02359e-07	UNP29219.1		IS3 family transposase
MOV92_20220	1.76416	0.81898	0.0941171	UNP28782.1		hypothetical protein
MOV92_01340	1.76345	0.818397	0.0826382	UNP29961.1		2-dehydro-3-deoxy-6-phosphogalactonate aldolase
MOV92_20475	1.76221	0.817386	2.02198e-05	UNP28828.1		GEVED domain-containing protein
MOV92_24545	1.75992	0.815508	0.0242769			IS5/IS1182 family transposase
MOV92_13395	1.75983	0.815433	2.8941e-05	UNP27522.1		TetR family transcriptional regulator
MOV92_15060	1.75857	0.814406	6.8897e-07	UNP27827.1	murJ	murein biosynthesis integral membrane protein MurJ
MOV92_05350	1.75624	0.812493	0.00111244	UNP30689.1		LysR family transcriptional regulator
MOV92_15890	1.75558	0.811944	6.48582e-05	UNP27973.1		hypothetical protein
MOV92_04165	1.75458	0.811129	1.29926e-06	UNP32038.1		OmpA family protein
MOV92_24110	1.75452	0.811072	0.000397126	UNP29509.1		damage-inducible protein DinB
MOV92_00210	1.75445	0.811015	0.00276769	UNP29747.1		hypothetical protein
MOV92_16325	1.75338	0.810137	3.86814e-09	UNP28058.1	rpmI	50S ribosomal protein L35
MOV92_16570	1.75196	0.808971	0.194575	UNP28104.1		phage tail tape measure protein
MOV92_22875	1.7514	0.808505	0.0405897	UNP29278.1		ATP-binding protein
MOV92_00645	1.74794	0.805659	1.28549e-07	UNP29830.1		LacI family DNA-binding transcriptional regulator
MOV92_08020	1.74728	0.805107	8.1917e-07	UNP31178.1		histidine triad nucleotide-binding protein
MOV92_21095	1.74626	0.804268	0.000251116	UNP28937.1		hypothetical protein
MOV92_02285	1.74602	0.804074	0.000657053	UNP30128.1		YihY/virulence factor BrkB family protein
MOV92_18595	1.7452	0.803391	0.004544	UNP28487.1		TonB-dependent receptor
MOV92_16515	1.74289	0.801484	0.000267495	UNP28093.1		hypothetical protein
MOV92_03245	1.7399	0.799007	0.000576697	UNP30310.1		YggN family protein
MOV92_00620	1.73948	0.798659	1.17384e-06	UNP29825.1	zwf	glucose-6-phosphate dehydrogenase
MOV92_05650	1.73939	0.798581	0.00319857	UNP30741.1		DUF4426 domain-containing protein
MOV92_01430	1.73928	0.798493	0.00228856	UNP29978.1		TonB-dependent receptor
MOV92_23370	1.73884	0.798129	0.000373205	UNP29371.1		HAMP domain-containing histidine kinase
MOV92_13840	1.73738	0.796916	3.55258e-06	UNP27606.1	msrQ	protein-methionine-sulfoxide reductase heme-binding subunit MsrQ
MOV92_08960	1.73649	0.796176	0.104354	UNP31348.1		hypothetical protein
MOV92_14635	1.73554	0.795383	0.0788968	UNP27751.1		VOC family protein
MOV92_19870	1.73485	0.794813	0.000599426	UNP28715.1		M91 family zinc metallopeptidase
MOV92_24315	1.73477	0.794741	4.11736e-07	UNP29545.1		DUF4272 domain-containing protein
MOV92_03305	1.73438	0.794418	2.4341e-07	UNP30322.1	atpG	F0F1 ATP synthase subunit gamma
MOV92_11960	1.73409	0.794175	0.00059604	UNP31917.1		formylglycine-generating enzyme family protein
MOV92_11790	1.73363	0.793799	0.0101248	UNP31884.1		glycoside hydrolase family 9 protein
MOV92_12055	1.73161	0.792111	2.23248e-06	UNP31935.1		hypothetical protein
MOV92_22435	1.73044	0.791138	0.0103427	UNP29193.1		hypothetical protein
MOV92_00095	1.72971	0.790534	4.87144e-05	UNP29724.1		PA0069 family radical SAM protein
MOV92_11150	1.72919	0.790093	7.60992e-07	UNP31762.1		Ku protein
MOV92_23990	1.72909	0.79001	0.000531819	UNP29485.1		hybrid sensor histidine kinase/response regulator
MOV92_20255	1.72884	0.789801	5.14742e-05	UNP28789.1		hypothetical protein
MOV92_05870	1.72715	0.788394	0.0176664	UNP30780.1		hypothetical protein
MOV92_03820	1.72612	0.787533	2.14648e-05	UNP32034.1		endonuclease
MOV92_01025	1.72607	0.787492	1.68384e-08	UNP29898.1	sctJ	type III secretion inner membrane ring lipoprotein SctJ
MOV92_22330	1.72567	0.78716	0.0406642			IS3 family transposase
MOV92_17065	1.72444	0.786127	0.0055383	UNP28198.1		TauD/TfdA family dioxygenase
MOV92_13240	1.72332	0.78519	6.57225e-06	UNP27494.1		kinase/pyrophosphorylase
MOV92_06960	1.72172	0.783847	0.000229924	UNP30982.1		M4 family metallopeptidase
MOV92_07115	1.71961	0.78208	0.000710805	UNP31008.1		hypothetical protein
MOV92_01065	1.71937	0.781881	3.34698e-06	UNP29906.1		hypothetical protein
MOV92_24885	1.71898	0.781554	1.82488e-05	UNP29648.1		PspA/IM30 family protein
MOV92_22140	1.71726	0.780104	2.40346e-05	UNP29137.1		hypothetical protein
MOV92_23600	1.71666	0.779605	4.33881e-06	UNP29415.1		DUF885 domain-containing protein
MOV92_00135	1.71649	0.77946	2.40276e-06	UNP29732.1		PAS domain S-box protein
MOV92_03300	1.71571	0.77881	1.74024e-06	UNP30321.1	atpA	F0F1 ATP synthase subunit alpha
MOV92_07695	1.71514	0.77833	1.58191e-05	UNP31119.1		cation diffusion facilitator family transporter
MOV92_04480	1.71513	0.778319	0.000101813	UNP30530.1		DUF4166 domain-containing protein
MOV92_03460	1.7144	0.7777	5.89585e-06	UNP30353.1		TfoX/Sxy family protein
MOV92_00980	1.71313	0.776638	1.07749e-07	UNP29891.1	sctQ	type III secretion system cytoplasmic ring protein SctQ
MOV92_16095	1.71266	0.776237	2.44399e-06	UNP28014.1		hypothetical protein
MOV92_14195	1.71262	0.776201	0.0255749	UNP27668.1		hypothetical protein
MOV92_23075	1.71232	0.775956	3.42217e-06	UNP29315.1		sel1 repeat family protein
MOV92_16560	1.71214	0.775803	0.540985	UNP28102.1		phage tail assembly protein
MOV92_04990	1.7119	0.775595	0.000140377	UNP30622.1		UDP-2,3-diacylglucosamine diphosphatase
MOV92_10265	1.71044	0.774366	3.86119e-06	UNP31596.1	nusA	transcription termination factor NusA
MOV92_09940	1.70969	0.773731	0.00228968	UNP31538.1		putative Ig domain-containing protein
MOV92_17635	1.70965	0.773699	0.0142984	UNP28303.1		DUF2069 domain-containing protein
MOV92_00470	1.70953	0.773603	0.00258908	UNP29796.1		efflux transporter outer membrane subunit
MOV92_03825	1.70846	0.772697	0.000255683	UNP30414.1		helix-turn-helix domain-containing protein
MOV92_09470	1.70768	0.772039	2.85444e-05	UNP31444.1		S8 family serine peptidase
MOV92_11970	1.70756	0.771938	0.00224258	UNP31919.1		FAD:protein FMN transferase
MOV92_00105	1.70754	0.771918	0.0587391	UNP29726.1		MFS transporter
MOV92_16145	1.7073	0.771713	0.0125262	UNP28024.1		MFS transporter
MOV92_23140	1.70631	0.770876	0.000331581	UNP29326.1		pilin
MOV92_20190	1.70425	0.769134	9.8369e-06	UNP32190.1	fabR	HTH-type transcriptional repressor FabR
MOV92_24320	1.70373	0.768694	9.19963e-05	UNP29546.1		UvrD-helicase domain-containing protein
MOV92_05865	1.70308	0.768142	0.000378406	UNP30779.1		hypothetical protein
MOV92_03450	1.70264	0.767773	0.15577	UNP30351.1		hypothetical protein
MOV92_22485	1.70124	0.766589	7.52218e-06	UNP29203.1		TolC family protein
MOV92_22020	1.69758	0.763482	1.31973e-06	UNP29115.1		salicylate synthase
MOV92_09775	1.6969	0.762905	0.00586191	UNP31505.1		hypothetical protein
MOV92_21945	1.69525	0.761499	0.00912641	UNP29100.1		O-methyltransferase
MOV92_25060	1.695	0.761288	2.75968e-05	UNP29682.1		pseudouridine synthase
MOV92_12150	1.69353	0.760031	0.00670029	UNP31951.1		S8 family serine peptidase
MOV92_24400	1.69316	0.759717	0.00869358			DNA topoisomerase IB
MOV92_02465	1.69311	0.759677	0.0845715	UNP30162.1		LysR family transcriptional regulator
MOV92_15950	1.69297	0.759553	0.000226146	UNP27985.1	yajC	preprotein translocase subunit YajC
MOV92_00715	1.69282	0.759429	0.0324754	UNP29843.1		response regulator transcription factor
MOV92_20210	1.69187	0.758621	0.00469499	UNP28780.1		hypothetical protein
MOV92_03010	1.6912	0.758046	9.62136e-07	UNP30266.1		hypothetical protein
MOV92_12775	1.68987	0.756909	5.9274e-07	UNP27407.1	glk	glucokinase
MOV92_17415	1.6879	0.75523	0.00042509	UNP28266.1	rplB	50S ribosomal protein L2
MOV92_03735	1.68619	0.75377	2.8941e-05	UNP32032.1	prmA	50S ribosomal protein L11 methyltransferase
MOV92_01725	1.68464	0.752443	0.00109353	UNP30033.1		glycoside hydrolase family 127 protein
MOV92_18605	1.68294	0.750983	1.76916e-05	UNP28489.1		YceH family protein
MOV92_04205	1.68283	0.750887	9.65482e-06	UNP30484.1		6-phosphofructokinase
MOV92_06935	1.68218	0.75033	2.47386e-07	UNP30978.1		C40 family peptidase
MOV92_07225	1.68145	0.749702	0.00214222	UNP31029.1		ankyrin repeat domain-containing protein
MOV92_07575	1.68007	0.748519	1.81541e-05	UNP31097.1		hypothetical protein
MOV92_00650	1.67875	0.747384	0.000721293	UNP29831.1		hotdog fold thioesterase
MOV92_16580	1.6784	0.747085	0.0408235	UNP28106.1		phage late control D family protein
MOV92_16220	1.67783	0.746593	1.10868e-06	UNP28038.1		FHA domain-containing protein
MOV92_04150	1.67704	0.745914	0.0369638	UNP30475.1		M91 family zinc metallopeptidase
MOV92_24000	1.67644	0.745399	0.104615	UNP29487.1		hypothetical protein
MOV92_11145	1.67588	0.744918	3.74932e-05	UNP31761.1		low affinity iron permease family protein
MOV92_17255	1.67582	0.744865	4.95975e-05	UNP28235.1		DUF2127 domain-containing protein
MOV92_08915	1.67484	0.744025	0.00533098	UNP31339.1	pgaC	poly-beta-1,6-N-acetyl-D-glucosamine synthase
MOV92_09355	1.67414	0.743417	0.00487498	UNP31423.1		hypothetical protein
MOV92_02695	1.67381	0.743135	0.000989157	UNP30206.1		response regulator transcription factor
MOV92_22345	1.6706	0.740365	0.0755528	UNP29175.1		hypothetical protein
MOV92_06300	1.66907	0.739042	0.0195274	UNP30861.1		SGNH/GDSL hydrolase family protein
MOV92_17395	1.66805	0.738164	0.000321832	UNP28262.1	rplP	50S ribosomal protein L16
MOV92_03175	1.66517	0.73567	0.000132452	UNP30297.1		ABC transporter ATP-binding protein
MOV92_01310	1.66475	0.735305	9.77398e-05	UNP29955.1		FecR domain-containing protein
MOV92_21715	1.6643	0.734912	0.146143	UNP29054.1		alpha/beta hydrolase
MOV92_03180	1.66211	0.733015	1.47303e-05	UNP30298.1		FtsX-like permease family protein
MOV92_17655	1.6618	0.732745	0.00304414	UNP28307.1		M20/M25/M40 family metallo-hydrolase
MOV92_22135	1.66139	0.732387	0.00725357	UNP29136.1		hypothetical protein
MOV92_00380	1.65744	0.728953	7.79268e-05	UNP29779.1		hypothetical protein
MOV92_05180	1.65712	0.728681	7.68414e-05	UNP30657.1		DUF1304 domain-containing protein
MOV92_22015	1.6539	0.725874	0.340621	UNP29114.1		hypothetical protein
MOV92_24605	1.65256	0.724701	0.000590933	UNP29595.1		cyclase family protein
MOV92_02370	1.65105	0.723388	0.004774	UNP30145.1		IS1595-like element ISLgu1 family transposase
MOV92_22490	1.65093	0.723279	0.000243786	UNP29204.1		efflux RND transporter periplasmic adaptor subunit
MOV92_05430	1.65046	0.722869	0.0143162	UNP30701.1		ATP-binding protein
MOV92_09935	1.64875	0.721372	0.0349814	UNP31537.1		tail fiber protein
MOV92_21835	1.64448	0.717631	0.00314467	UNP29078.1		ABC transporter permease
MOV92_09740	1.6436	0.71686	0.00475047	UNP31498.1		TetR/AcrR family transcriptional regulator
MOV92_01020	1.64295	0.716291	0.000194786	UNP29897.1		hypothetical protein
MOV92_02355	1.64223	0.715657	0.00663051	UNP30142.1		sulfite exporter TauE/SafE family protein
MOV92_10050	1.64216	0.715596	0.00394314	UNP31558.1	greB	transcription elongation factor GreB
MOV92_12765	1.64058	0.714203	5.76585e-06	UNP27405.1		GH1 family beta-glucosidase
MOV92_02585	1.63929	0.713069	6.61242e-05	UNP30185.1		amidohydrolase family protein
MOV92_19270	1.63742	0.711424	0.000306421	UNP28602.1		CPBP family intramembrane metalloprotease
MOV92_24595	1.63568	0.709893	5.47374e-06	UNP29593.1		cytochrome P450
MOV92_07920	1.63366	0.708112	4.27104e-05	UNP31161.1		hypothetical protein
MOV92_17430	1.63351	0.707974	0.000149262	UNP28269.1	rplC	50S ribosomal protein L3
MOV92_19955	1.63241	0.707003	0.123748	UNP28732.1		hypothetical protein
MOV92_21710	1.63051	0.705325	0.0563443	UNP29053.1		AraC family transcriptional regulator
MOV92_05885	1.6274	0.702566	0.132681	UNP30783.1		HAD hydrolase-like protein
MOV92_19225	1.62727	0.702458	0.00144168	UNP28593.1	rimI	ribosomal protein S18-alanine N-acetyltransferase
MOV92_15635	1.62646	0.701733	3.93011e-06	UNP32146.1	leuS	leucine--tRNA ligase
MOV92_22300	1.62646	0.701731	0.0235557	UNP29168.1		sigma-54 dependent transcriptional regulator
MOV92_10175	1.62617	0.701476	1.8177e-05	UNP31583.1	secG	preprotein translocase subunit SecG
MOV92_09010	1.62588	0.701223	0.471336			tRNA-Pro
MOV92_18555	1.62555	0.700924	5.14742e-05	UNP28479.1		DUF4832 domain-containing protein
MOV92_11610	1.62544	0.70083	0.0863708	UNP31849.1	tssK	type VI secretion system baseplate subunit TssK
MOV92_07160	1.62465	0.700131	0.000670658	UNP31017.1	miaA	tRNA (adenosine(37)-N6)-dimethylallyltransferase MiaA
MOV92_17730	1.62382	0.699389	3.01072e-05	UNP28322.1	sufT	putative Fe-S cluster assembly protein SufT
MOV92_24305	1.62292	0.698588	0.00274595	UNP29543.1		GNAT family N-acetyltransferase
MOV92_22540	1.6226	0.698304	0.00121986	UNP29213.1	pqqD	pyrroloquinoline quinone biosynthesis peptide chaperone PqqD
MOV92_03720	1.62248	0.698203	0.000453163	UNP30397.1		hypothetical protein
MOV92_08215	1.62178	0.697579	0.000250872	UNP31214.1		cold-shock protein
MOV92_01035	1.62151	0.697341	0.000626424	UNP29900.1		hypothetical protein
MOV92_21560	1.62063	0.696558	4.68347e-06	UNP29024.1		acyltransferase
MOV92_02965	1.62039	0.696341	2.01999e-07	UNP30257.1		cold-shock protein
MOV92_22010	1.62009	0.696071	0.000388829	UNP29113.1		hypothetical protein
MOV92_21620	1.61859	0.694739	0.00224248	UNP29036.1		alpha/beta hydrolase
MOV92_15100	1.61847	0.69463	5.52584e-05	UNP32141.1		acyl-CoA thioesterase
MOV92_06065	1.61825	0.694436	0.00142609	UNP30816.1		GNAT family N-acetyltransferase
MOV92_21815	1.61772	0.693962	0.000748622	UNP29074.1		DUF3348 domain-containing protein
MOV92_11845	1.61741	0.69369	0.00129276	UNP31894.1		LysR substrate-binding domain-containing protein
MOV92_02940	1.61699	0.693308	1.22779e-05	UNP30252.1		hypothetical protein
MOV92_13630	1.61589	0.69233	0.547331	UNP27568.1		DUF692 domain-containing protein
MOV92_22335	1.61465	0.691225	0.00162656	UNP29174.1		DUF418 domain-containing protein
MOV92_02685	1.61396	0.690607	0.123404	UNP30204.1		CitMHS family transporter
MOV92_08530	1.6131	0.689836	0.000357104	UNP31268.1	xylB	xylulokinase
MOV92_02540	1.6131	0.689836	0.0460139	UNP30176.1		YafY family transcriptional regulator
MOV92_22535	1.61203	0.688877	0.000140571	UNP29212.1	pqqE	pyrroloquinoline quinone biosynthesis protein PqqE
MOV92_05855	1.61092	0.687885	0.0035411	UNP30777.1		hemopexin repeat-containing protein
MOV92_04415	1.60959	0.686694	2.18175e-05	UNP30517.1	rdgB	RdgB/HAM1 family non-canonical purine NTP pyrophosphatase
MOV92_13890	1.60948	0.686592	0.0455165	UNP27616.1		dihydrofolate reductase family protein
MOV92_17645	1.60939	0.686511	2.15607e-05	UNP28305.1		hypothetical protein
MOV92_13490	1.608	0.68527	0.00236669	UNP27541.1		hypothetical protein
MOV92_00215	1.60742	0.684745	0.0011446	UNP32234.1	dinB	DNA polymerase IV
MOV92_05340	1.60733	0.684669	0.0433897	UNP30687.1		NAD(P)H-dependent oxidoreductase
MOV92_24480	1.60712	0.684475	0.201049			ComF family protein
MOV92_23145	1.60709	0.684453	5.96507e-05	UNP29327.1		RDD family protein
MOV92_21370	1.60675	0.684145	3.36853e-06	UNP28991.1		GGDEF domain-containing protein
MOV92_14305	1.60625	0.683699	0.0248549	UNP27689.1		YadA-like family protein
MOV92_04215	1.60583	0.683318	7.17033e-06	UNP32039.1	mpl	UDP-N-acetylmuramate:L-alanyl-gamma-D-glutamyl-meso-diaminopimelate ligase
MOV92_24610	1.60574	0.683239	0.0989495	UNP29596.1		LysR substrate-binding domain-containing protein
MOV92_15210	1.60532	0.682862	7.33188e-06	UNP27855.1		DUF692 domain-containing protein
MOV92_18240	1.60488	0.682466	1.54074e-05	UNP28421.1		methylamine utilization protein
MOV92_24115	1.60423	0.681879	0.0150791	UNP29510.1		M66 family metalloprotease
MOV92_12385	1.60374	0.68144	0.00331717	UNP31996.1		amino acid permease
MOV92_02725	1.60263	0.680445	0.288128	UNP30211.1		flavodoxin family protein
MOV92_18540	1.60234	0.680182	6.00847e-06	UNP28476.1	ruvC	crossover junction endodeoxyribonuclease RuvC
MOV92_21705	1.60216	0.680019	0.0517264	UNP29052.1		isochorismatase family protein
MOV92_18235	1.60179	0.679686	4.28679e-05	UNP28420.1		energy transducer TonB
MOV92_25190	1.60169	0.679591	0.000486879	UNP29706.1	rpmH	50S ribosomal protein L34
MOV92_04450	1.60011	0.678168	3.43763e-05	UNP30524.1		RidA family protein
MOV92_23995	1.59929	0.677434	0.0419281	UNP29486.1		DUF2167 domain-containing protein
MOV92_00740	1.59868	0.676879	0.00022642	UNP29848.1		thioesterase domain-containing protein
MOV92_05880	1.59845	0.67667	0.228841	UNP30782.1		DUF5690 family protein
MOV92_08360	1.59831	0.676544	0.00775488	UNP31239.1		hypothetical protein
MOV92_20590	1.59771	0.676008	0.02434	UNP28847.1		AraC family transcriptional regulator
MOV92_12265	1.59678	0.675162	0.114034	UNP31973.1		BatA domain-containing protein
MOV92_05655	1.5967	0.67509	0.000992263	UNP30742.1	proC	pyrroline-5-carboxylate reductase
MOV92_00675	1.59643	0.674851	0.000507134	UNP29836.1		YceI family protein
MOV92_23900	1.59628	0.674712	0.00359088	UNP29468.1		hypothetical protein
MOV92_11160	1.59567	0.674159	0.0148541	UNP31764.1		MgtC/SapB family protein
MOV92_21680	1.59493	0.673496	0.00112939	UNP29047.1		PadR family transcriptional regulator
MOV92_22595	1.59428	0.672902	0.00231265	UNP29222.1		type IV secretion system protein
MOV92_05300	1.59416	0.672801	0.00469252	UNP30680.1		hypothetical protein
MOV92_03410	1.59401	0.672661	0.00310263	UNP30343.1		NAD(P)H-binding protein
MOV92_09770	1.59388	0.672539	0.125291	UNP31504.1		hypothetical protein
MOV92_15090	1.59368	0.672361	1.8177e-05	UNP27833.1		OmpA family protein
MOV92_19450	1.59328	0.672002	3.6647e-06	UNP28636.1		YdcH family protein
MOV92_16305	1.59268	0.671455	3.88961e-06	UNP28054.1	pheT	phenylalanine--tRNA ligase subunit beta
MOV92_08845	1.5916	0.670475	0.00645613	UNP31326.1		LysR family transcriptional regulator
MOV92_03445	1.59084	0.669785	0.496289	UNP30350.1		hypothetical protein
MOV92_23300	1.58969	0.668742	0.00377988	UNP29357.1		metalloregulator ArsR/SmtB family transcription factor
MOV92_21190	1.58876	0.6679	0.00333888	UNP28955.1		D-aminoacylase
MOV92_03490	1.58824	0.667425	4.37701e-05			RNA pyrophosphohydrolase
MOV92_16285	1.58688	0.666194	0.000594236	UNP28051.1		hypothetical protein
MOV92_08255	1.58676	0.666085	1.97026e-05	UNP31221.1		ABC transporter transmembrane domain-containing protein
MOV92_02335	1.58657	0.665908	1.08008e-05	UNP30138.1		multifunctional CCA addition/repair protein
MOV92_15660	1.58625	0.665622	0.0166407	UNP27931.1		hypothetical protein
MOV92_04530	1.5861	0.665481	2.78122e-06	UNP30540.1	pilO	type 4a pilus biogenesis protein PilO
MOV92_19530	1.58489	0.664381	8.97147e-05	UNP28651.1	crp	cAMP-activated global transcriptional regulator CRP
MOV92_19825	1.58412	0.663682	0.0879957	UNP28707.1		DegV family EDD domain-containing protein
MOV92_02620	1.58336	0.662988	0.00270813	UNP30192.1		beta-lactamase family protein
MOV92_03000	1.58296	0.662627	0.135097	UNP30264.1		M48 family metallopeptidase
MOV92_13815	1.58295	0.662616	8.33617e-05	UNP27601.1	aroA	3-phosphoshikimate 1-carboxyvinyltransferase
MOV92_01865	1.58133	0.661143	0.000141396	UNP30060.1		putative peptide maturation dehydrogenase
MOV92_21375	1.5796	0.659557	0.00388682	UNP32204.1		D-amino acid dehydrogenase
MOV92_24665	1.57928	0.659269	0.000318084	UNP29606.1		hypothetical protein
MOV92_17750	1.57907	0.659073	0.14714	UNP28326.1		hypothetical protein
MOV92_20005	1.57898	0.658991	0.00039812	UNP28740.1		hypothetical protein
MOV92_07690	1.57884	0.658863	0.000327068	UNP31118.1		GNAT family N-acetyltransferase
MOV92_08870	1.57726	0.657416	0.00707996	UNP31330.1		SDR family oxidoreductase
MOV92_08970	1.57702	0.6572	0.0567842	UNP31350.1		hypothetical protein
MOV92_16075	1.57576	0.656047	0.000853572	UNP28010.1		DUF6289 family protein
MOV92_09360	1.57556	0.655865	1.69811e-05	UNP31424.1		EAL domain-containing protein
MOV92_25135	1.57526	0.655593	0.00227921	UNP29695.1		ATP-binding cassette domain-containing protein
MOV92_00685	1.57498	0.655335	2.10893e-05	UNP29838.1		ParA family protein
MOV92_04730	1.57386	0.654304	2.2014e-05	UNP30578.1	pyk	pyruvate kinase
MOV92_17675	1.57373	0.654184	0.00664551	UNP28311.1		proprotein convertase P-domain-containing protein
MOV92_23320	1.57356	0.654028	0.000513475	UNP29361.1		response regulator
MOV92_05635	1.57343	0.653916	0.0155555			ABC transporter substrate-binding protein
MOV92_24805	1.57305	0.653563	0.000664367	UNP29633.1		cupin domain-containing protein
MOV92_24530	1.57293	0.653453	9.29617e-06	UNP29581.1		DUF4034 domain-containing protein
MOV92_24365	1.57259	0.653142	0.000117497	UNP29555.1		DEAD/DEAH box helicase
MOV92_20925	1.57257	0.653127	0.0633131	UNP28905.1		nucleotidyltransferase family protein
MOV92_21745	1.57102	0.6517	0.0551754	UNP29060.1		thioredoxin family protein
MOV92_13315	1.57027	0.651013	0.000124352	UNP27508.1	folD	bifunctional methylenetetrahydrofolate dehydrogenase/methenyltetrahydrofolate cyclohydrolase FolD
MOV92_03465	1.57015	0.650902	4.46449e-05	UNP30354.1		GAF domain-containing protein
MOV92_05200	1.56962	0.650418	0.0502584	UNP30661.1		DUF4442 domain-containing protein
MOV92_17710	1.56934	0.650157	0.00207397	UNP28318.1		S8 family peptidase
MOV92_04925	1.56932	0.650138	0.000700227	UNP30612.1		GNAT family N-acetyltransferase
MOV92_12260	1.56908	0.649919	0.023301	UNP31972.1		hypothetical protein
MOV92_09650	1.56891	0.649763	0.225348	UNP31480.1		hypothetical protein
MOV92_18775	1.56884	0.649701	0.00432736	UNP32173.1		pilin
MOV92_09745	1.56745	0.648424	0.0415387	UNP31499.1		VOC family protein
MOV92_03510	1.56691	0.647919	6.48923e-06	UNP30359.1		hypothetical protein
MOV92_22385	1.56534	0.646479	0.0265789	UNP29183.1		hypothetical protein
MOV92_22295	1.56485	0.646027	0.537177			transposase
MOV92_16620	1.5645	0.645704	0.0825196			tRNA-Asn
MOV92_20225	1.56444	0.645646	0.07114	UNP28783.1		hypothetical protein
MOV92_23960	1.56388	0.645128	0.000491813	UNP29479.1		glycosyltransferase family 2 protein
MOV92_11965	1.56386	0.645111	0.0030762	UNP31918.1		Gfo/Idh/MocA family oxidoreductase
MOV92_03515	1.56382	0.645078	1.6296e-05	UNP30360.1		polymer-forming cytoskeletal protein
MOV92_07615	1.563	0.644313	0.00149096	UNP31104.1		N-acetylmuramoyl-L-alanine amidase
MOV92_24090	1.56254	0.643892	0.0699312	UNP29505.1		CHAD domain-containing protein
MOV92_24695	1.56229	0.643665	0.000762718	UNP29612.1		hypothetical protein
MOV92_02410	1.56198	0.643373	0.0869904	UNP30153.1		DUF2007 domain-containing protein
MOV92_03860	1.56181	0.64322	0.301465	UNP30421.1		hypothetical protein
MOV92_15865	1.56156	0.642989	6.92375e-05	UNP27969.1		exopolysaccharide biosynthesis protein
MOV92_21285	1.56103	0.642497	0.150798	UNP28974.1		hypothetical protein
MOV92_01830	1.56099	0.642465	0.0633252	UNP30053.1		collagenase
MOV92_19960	1.56003	0.641574	0.100665	UNP32188.1		CPXCG motif-containing cysteine-rich protein
MOV92_07925	1.55992	0.641476	0.000429161	UNP31162.1		NADAR family protein
MOV92_23425	1.55791	0.639608	0.119413	UNP29382.1		OmpA family protein
MOV92_04445	1.55787	0.639571	1.2226e-05	UNP30523.1		bifunctional (p)ppGpp synthetase/guanosine-3',5'-bis(diphosphate) 3'-pyrophosphohydrolase
MOV92_03625	1.55781	0.639519	8.97362e-06	UNP30379.1		glutathione S-transferase family protein
MOV92_25185	1.55699	0.638762	5.7005e-05	UNP29705.1	rnpA	ribonuclease P protein component
MOV92_00700	1.55698	0.638747	2.14759e-05	UNP29840.1		S8 family serine peptidase
MOV92_23955	1.55677	0.638551	2.61061e-05	UNP29478.1		NAD-dependent epimerase/dehydratase family protein
MOV92_24540	1.5553	0.637189	0.00791377	UNP29583.1		hypothetical protein
MOV92_06795	1.5547	0.636639	0.00103177	UNP30953.1	fdhD	formate dehydrogenase accessory sulfurtransferase FdhD
MOV92_12255	1.55449	0.636441	0.0198171	UNP31971.1		carboxypeptidase regulatory-like domain-containing protein
MOV92_07780	1.55378	0.635778	0.159479	UNP31136.1	creD	cell envelope integrity protein CreD
MOV92_23150	1.55352	0.635537	3.59986e-06	UNP29328.1		DNA topoisomerase I
MOV92_17100	1.55216	0.634274	0.000242437	UNP28205.1		fatty acyl-AMP ligase
MOV92_23945	1.5514	0.633575	0.000322842	UNP29476.1		DUF4279 domain-containing protein
MOV92_13475	1.55136	0.633531	0.00469499	UNP27538.1	ykgO	type B 50S ribosomal protein L36
MOV92_08925	1.55069	0.632914	0.00722221	UNP31341.1	pgaA	poly-beta-1,6 N-acetyl-D-glucosamine export porin PgaA
MOV92_17400	1.55043	0.632664	0.00317735	UNP28263.1	rpsC	30S ribosomal protein S3
MOV92_20655	1.54938	0.631691	0.00238945	UNP28857.1		MBL fold metallo-hydrolase
MOV92_01525	1.54782	0.630242	0.0116268	UNP29995.1		hypothetical protein
MOV92_24275	1.54526	0.62785	0.00124793	UNP29537.1		spore coat U domain-containing protein
MOV92_14465	1.54449	0.627134	2.40346e-05	UNP27721.1		DEAD/DEAH box helicase
MOV92_10390	1.54428	0.626934	3.19732e-05	UNP31621.1		TonB-dependent receptor
MOV92_16240	1.54357	0.62627	0.0020548	UNP28042.1		LEA type 2 family protein
MOV92_06780	1.54236	0.625136	0.0163562	UNP30951.1		GFA family protein
MOV92_00960	1.54167	0.62449	0.00110665	UNP29889.1	sctT	type III secretion system export apparatus subunit SctT
MOV92_14975	1.54154	0.624375	0.108476	UNP27812.1		hypothetical protein
MOV92_00370	1.5414	0.624239	9.34879e-06	UNP29777.1		rhomboid family intramembrane serine protease
MOV92_12295	1.5412	0.624056	0.0008001	UNP31978.1		TldD/PmbA family protein
MOV92_09075	1.54091	0.62378	0.0206446	UNP31368.1	hisIE	bifunctional phosphoribosyl-AMP cyclohydrolase/phosphoribosyl-ATP diphosphatase HisIE
MOV92_13025	1.54086	0.623733	0.0126125	UNP32125.1	ccmB	heme exporter protein CcmB
MOV92_02295	1.54045	0.623348	0.000828216	UNP30130.1	rpsU	30S ribosomal protein S21
MOV92_18865	1.53999	0.622917	9.29191e-05	UNP32175.1		Nudix family hydrolase
MOV92_02425	1.53854	0.621563	0.0502892	UNP30156.1		MFS transporter
MOV92_22560	1.53648	0.619625	0.000272327	UNP29216.1		autotransporter outer membrane beta-barrel domain-containing protein
MOV92_05815	1.53638	0.619534	0.00724968	UNP30769.1		BolA/IbaG family iron-sulfur metabolism protein
MOV92_06650	1.53608	0.61925	0.0667522	UNP30926.1		RNA-binding S4 domain-containing protein
MOV92_06070	1.53591	0.619098	0.0092441	UNP30817.1		cysteine desulfurase
MOV92_01520	1.53453	0.6178	0.0312738	UNP29994.1		hypothetical protein
MOV92_03315	1.53028	0.6138	0.000174499	UNP30324.1		F0F1 ATP synthase subunit epsilon
MOV92_05030	1.52978	0.613322	0.0288652	UNP30629.1		ribokinase
MOV92_05845	1.52872	0.612322	0.277091	UNP30775.1		alpha-D-ribose 1-methylphosphonate 5-triphosphate diphosphatase
MOV92_23305	1.52871	0.612318	0.000858321	UNP29358.1		SRPBCC family protein
MOV92_19230	1.52819	0.611824	0.0124857	UNP28594.1		alanine acetyltransferase
MOV92_24505	1.52763	0.611291	0.134143			tRNA-Arg
MOV92_03295	1.52692	0.610628	0.00305654	UNP30320.1		F0F1 ATP synthase subunit delta
MOV92_09425	1.52609	0.609843	0.00114563	UNP31435.1		polymer-forming cytoskeletal protein
MOV92_20000	1.52563	0.609404	0.0282809	UNP28739.1		hypothetical protein
MOV92_14980	1.52492	0.60873	0.000781324	UNP27813.1		hydrogenase maturation protein
MOV92_17790	1.52358	0.607469	0.0914074	UNP28332.1		hypothetical protein
MOV92_03530	1.52332	0.607217	0.00136114	UNP32028.1	nudC	NAD(+) diphosphatase
MOV92_24150	1.52304	0.606958	0.00167238	UNP29517.1		TonB-dependent receptor
MOV92_14270	1.52244	0.606387	0.034413	UNP27682.1		acyltransferase family protein
MOV92_02555	1.5221	0.606067	0.00377809	UNP30179.1		PLP-dependent aminotransferase family protein
MOV92_00720	1.5208	0.604828	0.0269938	UNP29844.1		hypothetical protein
MOV92_04490	1.5195	0.6036	0.000558316	UNP30532.1		type B 50S ribosomal protein L31
MOV92_19260	1.51883	0.602962	0.00185059	UNP28600.1		ABC transporter permease
MOV92_21760	1.51832	0.602473	0.00407086	UNP29063.1		methionine ABC transporter ATP-binding protein
MOV92_24670	1.51729	0.601498	0.00174304	UNP29607.1		class I SAM-dependent methyltransferase
MOV92_24065	1.51572	0.599999	0.262494	UNP29500.1		hypothetical protein
MOV92_02910	1.51522	0.599523	0.235276	UNP30247.1		tetratricopeptide repeat protein
MOV92_21850	1.51486	0.599187	0.00108711	UNP29081.1		cysteine peptidase family C39 domain-containing protein
MOV92_25130	1.51455	0.598893	0.00069997	UNP29694.1		alpha/beta hydrolase
MOV92_01480	1.51451	0.598855	0.0101946	UNP29986.1		ATP-binding protein
MOV92_22080	1.51264	0.597067	0.00279597	UNP29125.1		nucleoside permease
MOV92_22735	1.51253	0.596967	0.195485	UNP29250.1		major capsid protein
MOV92_01825	1.51242	0.596859	0.00156667	UNP30052.1		GntR family transcriptional regulator
MOV92_13860	1.51231	0.596749	0.000833617	UNP27610.1		patatin-like phospholipase family protein
MOV92_22220	1.51223	0.596678	0.0493665	UNP29153.1		hypothetical protein
MOV92_00230	1.51058	0.595102	0.00573835	UNP29750.1		ATP-binding protein
MOV92_00975	1.5101	0.594648	0.0011186			flagellar type III secretion system pore protein FliP
MOV92_03690	1.50965	0.594211	0.253394	UNP30392.1		hypothetical protein
MOV92_00445	1.50954	0.594113	0.0102099			LysR family transcriptional regulator
MOV92_08905	1.50927	0.593854	0.00461455	UNP31337.1		CocE/NonD family hydrolase
MOV92_01415	1.50923	0.593811	0.00841892	UNP29976.1		hypothetical protein
MOV92_13650	1.50913	0.593716	0.442425	UNP27572.1		alpha/beta hydrolase
MOV92_23935	1.50897	0.593563	0.000732207	UNP29474.1		AAA family ATPase
MOV92_10830	1.50861	0.593218	0.219463	UNP31704.1		4-oxalomesaconate tautomerase
MOV92_11265	1.50844	0.593056	0.0638845	UNP31783.1		MFS transporter
MOV92_06075	1.50801	0.592649	0.0181618	UNP30818.1		cupin domain-containing protein
MOV92_07140	1.50772	0.592367	0.000449462	UNP31013.1	yhbY	ribosome assembly RNA-binding protein YhbY
MOV92_12985	1.50722	0.591889	2.07044e-05	UNP27449.1	virB11	P-type DNA transfer ATPase VirB11
MOV92_16960	1.50664	0.59133	0.0762855	UNP32156.1	galE	UDP-glucose 4-epimerase GalE
MOV92_16140	1.50642	0.591128	0.0289693	UNP28023.1		hypothetical protein
MOV92_23310	1.50604	0.590761	0.00211083	UNP29359.1		helix-turn-helix transcriptional regulator
MOV92_12390	1.50526	0.590013	0.026858	UNP31997.1		NADPH-dependent F420 reductase
MOV92_14255	1.5051	0.589863	0.00244742	UNP27679.1		ferredoxin--NADP reductase
MOV92_21845	1.50481	0.589577	0.000353218	UNP29080.1		efflux RND transporter periplasmic adaptor subunit
MOV92_21625	1.50358	0.5884	0.0423976	UNP29037.1		TetR/AcrR family transcriptional regulator
MOV92_22085	1.50342	0.588248	0.0118649	UNP29126.1		Gfo/Idh/MocA family oxidoreductase
MOV92_00465	1.50325	0.588087	0.0307081	UNP29795.1		multidrug efflux RND transporter permease subunit
MOV92_21610	1.50291	0.587759	0.00297186	UNP29034.1		rRNA pseudouridine synthase
MOV92_25005	1.50116	0.586078	0.00502665	UNP29671.1		UPF0149 family protein
MOV92_00335	1.50108	0.586004	0.000815405	UNP29770.1		aspartate/glutamate racemase family protein
MOV92_15245	1.50069	0.585621	0.00798752	UNP27862.1	rlmB	23S rRNA (guanosine(2251)-2'-O)-methyltransferase RlmB
MOV92_12455	1.50055	0.585491	0.00123002	UNP32009.1		alpha/beta hydrolase
MOV92_04800	1.4999	0.584868	0.00048634	UNP30590.1		fumarylacetoacetate hydrolase family protein
MOV92_03380	1.49982	0.584785	0.136256	UNP30337.1		ABC transporter ATP-binding protein
MOV92_04680	1.4998	0.584767	0.00999373	UNP30570.1		acyl-CoA thioesterase
MOV92_16330	1.49868	0.583694	0.00326713	UNP28059.1		hypothetical protein
MOV92_21615	1.49726	0.582327	0.001	UNP29035.1		serine protein kinase RIO
MOV92_01975	1.49659	0.58168	0.0505532	UNP30080.1		LysR substrate-binding domain-containing protein
MOV92_04675	1.49644	0.581531	0.0340318	UNP30569.1		hypothetical protein
MOV92_19220	1.49627	0.581368	0.0171154	UNP28592.1		DUF2785 domain-containing protein
MOV92_09070	1.49505	0.58019	0.0135978	UNP31367.1	hisF	imidazole glycerol phosphate synthase subunit HisF
MOV92_12445	1.49494	0.580085	0.0295826	UNP32007.1		TetR/AcrR family transcriptional regulator
MOV92_00710	1.49489	0.58004	0.000853501	UNP29842.1		AAA family ATPase
MOV92_18360	1.49341	0.578606	0.001332	UNP28443.1		collagen-like triple helix repeat-containing protein
MOV92_02630	1.4933	0.578506	0.00335976	UNP30194.1		DUF924 family protein
MOV92_07880	1.49152	0.576785	0.00467244	UNP31154.1	gloB	hydroxyacylglutathione hydrolase
MOV92_15200	1.49125	0.576525	0.000734761	UNP27853.1		sigma-70 family RNA polymerase sigma factor
MOV92_22275	1.49081	0.576098	0.165929	UNP29164.1		phage tail sheath family protein
MOV92_18255	1.48975	0.575066	9.35446e-05	UNP28424.1		IPT/TIG domain-containing protein
MOV92_04535	1.48902	0.574359	0.000242057	UNP30541.1		pilus assembly protein PilP
MOV92_13965	1.48889	0.57424	0.154041	UNP27630.1		LysR family transcriptional regulator
MOV92_19265	1.48809	0.573464	0.00892351	UNP28601.1		ABC transporter ATP-binding protein
MOV92_20095	1.48663	0.572041	0.0110046	UNP28758.1		pentapeptide repeat-containing protein
MOV92_20080	1.48529	0.570742	0.418709	UNP28755.1		rhodanese-like domain-containing protein
MOV92_18260	1.48442	0.5699	0.000576697	UNP28425.1		hypothetical protein
MOV92_03855	1.4843	0.569786	0.171386	UNP30420.1		hypothetical protein
MOV92_01575	1.48426	0.569745	0.000835398	UNP30004.1		NAD(P)-dependent glycerol-3-phosphate dehydrogenase
MOV92_08655	1.48417	0.569653	0.00989728	UNP32089.1	gluQRS	tRNA glutamyl-Q(34) synthetase GluQRS
MOV92_09880	1.4839	0.569398	0.00128464	UNP31526.1		phospholipase D-like domain-containing protein
MOV92_17265	1.48307	0.56859	0.000101036	UNP28236.1	pqqC	pyrroloquinoline-quinone synthase PqqC
MOV92_04715	1.4829	0.568423	0.00162582	UNP30575.1		DUF6289 family protein
MOV92_15785	1.48276	0.568287	0.0354007	UNP27953.1		FMN-binding negative transcriptional regulator
MOV92_16320	1.48244	0.567978	0.000726169	UNP28057.1	rplT	50S ribosomal protein L20
MOV92_24250	1.48228	0.567822	1.39009e-05	UNP29532.1	plsB	glycerol-3-phosphate 1-O-acyltransferase PlsB
MOV92_22205	1.48174	0.567288	0.0818628	UNP29150.1		fibronectin type III domain-containing protein
MOV92_21795	1.48152	0.567082	0.0697921	UNP29070.1		hypothetical protein
MOV92_20275	1.48065	0.56623	0.0214506	UNP32192.1		LysR substrate-binding domain-containing protein
MOV92_02655	1.47996	0.56556	0.000536676	UNP30198.1		pyridoxal phosphate-dependent aminotransferase
MOV92_03440	1.47836	0.563995	0.163548	UNP30349.1		hypothetical protein
MOV92_15705	1.47827	0.563906	0.00449242	UNP27939.1		FecR domain-containing protein
MOV92_10360	1.47821	0.563853	0.0696093	UNP31615.1		LysR substrate-binding domain-containing protein
MOV92_22060	1.47759	0.563248	0.000360192	UNP29123.1		TonB-dependent receptor
MOV92_17180	1.47677	0.562446	0.033891	UNP28221.1		bile acid:sodium symporter family protein
MOV92_07760	1.47617	0.56186	0.0335339	UNP31132.1	creB	two-component system response regulator CreB
MOV92_06785	1.4757	0.5614	0.0333099	UNP32067.1		hypothetical protein
MOV92_24045	1.47497	0.560683	0.245786	UNP29496.1		RNA polymerase sigma factor
MOV92_22400	1.47362	0.559361	0.00442192	UNP29186.1		hypothetical protein
MOV92_07200	1.47228	0.558054	0.230887	UNP31024.1		hypothetical protein
MOV92_20470	1.47115	0.556946	0.00697635	UNP28827.1		DUF11 domain-containing protein
MOV92_17330	1.46964	0.555458	5.59395e-05	UNP28249.1	secY	preprotein translocase subunit SecY
MOV92_15145	1.4695	0.555323	0.00442192	UNP27843.1		enoyl-CoA hydratase-related protein
MOV92_06600	1.46938	0.555204	0.0116121	UNP30916.1		LysR family transcriptional regulator
MOV92_00515	1.46921	0.555042	0.00048852	UNP29805.1		HlyD family efflux transporter periplasmic adaptor subunit
MOV92_05955	1.46854	0.554383	0.00614375	UNP30797.1		phosphotransferase
MOV92_11915	1.46844	0.554286	0.00927501	UNP31908.1		OmpA family protein
MOV92_02835	1.468	0.553847	0.0964397	UNP30233.1		beta-1,3-glucanase family protein
MOV92_08060	1.46785	0.553701	0.000120058	UNP31185.1		YceD family protein
MOV92_16905	1.46643	0.552305	0.00304451	UNP28167.1	rfbD	dTDP-4-dehydrorhamnose reductase
MOV92_02430	1.46632	0.552196	0.0235825	UNP32018.1		alpha-amylase family glycosyl hydrolase
MOV92_11655	1.46628	0.552163	0.335431	UNP31858.1	tssE	type VI secretion system baseplate subunit TssE
MOV92_18355	1.46614	0.552021	0.00286585	UNP28442.1		ShlB/FhaC/HecB family hemolysin secretion/activation protein
MOV92_09245	1.46602	0.551907	0.00506936	UNP31402.1		class I SAM-dependent methyltransferase
MOV92_16975	1.46587	0.551754	0.0254852	UNP28180.1		GNAT family N-acetyltransferase
MOV92_23655	1.46523	0.551123	0.00348436	UNP32218.1		glycosyltransferase family 2 protein
MOV92_09675	1.46489	0.55079	0.0487325	UNP31485.1		right-handed parallel beta-helix repeat-containing protein
MOV92_16715	1.46395	0.549867	0.000315408	UNP28131.1		lytic transglycosylase domain-containing protein
MOV92_21920	1.46362	0.549541	0.00249205	UNP29095.1		hypothetical protein
MOV92_11840	1.46362	0.549541	0.00501384	UNP31893.1	phnA	phosphonoacetate hydrolase
MOV92_01125	1.46352	0.549445	0.327678	UNP29918.1		YciI family protein
MOV92_21005	1.4634	0.549323	0.000314635	UNP28921.1		hypothetical protein
MOV92_06080	1.46305	0.548978	0.00771839	UNP30819.1	sufD	Fe-S cluster assembly protein SufD
MOV92_09290	1.46302	0.548946	0.561497	UNP31411.1		LysR family transcriptional regulator
MOV92_03100	1.46276	0.548696	0.00529977	UNP30282.1		polysaccharide deacetylase family protein
MOV92_02260	1.4626	0.548532	0.0125158	UNP30123.1		DNA/RNA non-specific endonuclease
MOV92_03065	1.46029	0.54626	0.278492	UNP30277.1		hypothetical protein
MOV92_01280	1.45972	0.545691	0.102078	UNP29949.1		hypothetical protein
MOV92_14895	1.45962	0.545596	0.0185333	UNP27796.1		DUF937 domain-containing protein
MOV92_01000	1.45954	0.545519	0.00326723	UNP29893.1		flagellar biosynthetic protein FliO
MOV92_03290	1.45928	0.545258	0.0236185	UNP30319.1		F0F1 ATP synthase subunit B
MOV92_00965	1.45867	0.544651	0.00716376	UNP29890.1	sctS	type III secretion system export apparatus subunit SctS
MOV92_24890	1.45848	0.54447	0.0414046	UNP29649.1		YjfI family protein
MOV92_08505	1.45839	0.544378	0.0393109	UNP31264.1		beta galactosidase jelly roll domain-containing protein
MOV92_06845	1.45787	0.543859	0.0177778	UNP32069.1		peptidylprolyl isomerase
MOV92_03915	1.45766	0.543654	0.00376281	UNP30431.1		malonic semialdehyde reductase
MOV92_22115	1.45739	0.543391	0.000239565	UNP29132.1		TIM barrel protein
MOV92_21980	1.45679	0.542788	0.0280924	UNP29107.1		response regulator transcription factor
MOV92_05585	1.45606	0.542068	0.0677296	UNP30729.1		hypothetical protein
MOV92_23115	1.45568	0.541695	0.00206345	UNP29321.1	fmt	methionyl-tRNA formyltransferase
MOV92_07645	1.45541	0.541427	0.284402	UNP31109.1		hypothetical protein
MOV92_20335	1.45501	0.541032	0.00251055	UNP28802.1		efflux RND transporter permease subunit
MOV92_12730	1.45482	0.54084	0.0177778	UNP27398.1		MFS transporter
MOV92_02520	1.45452	0.540547	0.0450954	UNP30172.1		S8 family serine peptidase
MOV92_00795	1.45436	0.540381	0.0238561	UNP29859.1		family 20 glycosylhydrolase
MOV92_22920	1.45389	0.539913	0.00497291	UNP29287.1		hypothetical protein
MOV92_07935	1.45332	0.539357	0.0159133	UNP31164.1		3-deoxy-D-manno-octulosonic acid kinase
MOV92_11600	1.4533	0.539334	0.390666	UNP31847.1		hypothetical protein
MOV92_00005	1.45305	0.539088	0.000104177	UNP29707.1	dnaA	chromosomal replication initiator protein DnaA
MOV92_02635	1.45272	0.53876	0.000925108	UNP30195.1	grxD	Grx4 family monothiol glutaredoxin
MOV92_19875	1.45258	0.538615	0.0115287	UNP28716.1		hydroxylase
MOV92_00560	1.45243	0.538465	0.168086	UNP29814.1		antibiotic biosynthesis monooxygenase
MOV92_19515	1.4521	0.538141	0.0144739	UNP28648.1		(Fe-S)-binding protein
MOV92_07725	1.45114	0.537189	0.0778227	UNP31125.1		SDR family oxidoreductase
MOV92_00825	1.45109	0.537141	0.0101248	UNP32236.1		alpha/beta fold hydrolase
MOV92_21540	1.45096	0.537012	0.0516366	UNP29020.1		sulfatase-like hydrolase/transferase
MOV92_14290	1.45055	0.536598	0.172422	UNP27686.1		VOC family protein
MOV92_15670	1.44875	0.534805	0.00208754	UNP27933.1		tetratricopeptide repeat protein
MOV92_07930	1.44833	0.534393	0.00223866	UNP31163.1		glycosyltransferase family 9 protein
MOV92_11375	1.4477	0.533763	0.106076	UNP31805.1		Lrp/AsnC family transcriptional regulator
MOV92_07490	1.44769	0.53375	0.117304	UNP31080.1		DUF423 domain-containing protein
MOV92_11315	1.44717	0.533235	0.141103	UNP31793.1		sterol desaturase family protein
MOV92_08045	1.4466	0.532668	0.00531921	UNP31182.1		glycosyltransferase family 39 protein
MOV92_25125	1.4445	0.530575	0.0035111	UNP29693.1		ferredoxin--NADP reductase
MOV92_20435	1.44433	0.530397	0.00318656	UNP28821.1		hypothetical protein
MOV92_03920	1.44427	0.530344	0.0168427	UNP30432.1		YceI family protein
MOV92_18365	1.44389	0.529961	0.112005	UNP28444.1		PhzF family phenazine biosynthesis protein
MOV92_20245	1.44338	0.529453	0.000692628	UNP28787.1		glyoxalase
MOV92_22120	1.44265	0.528725	0.218849	UNP29133.1		hypothetical protein
MOV92_10675	1.44259	0.528657	0.00306713	UNP31674.1	dnaJ	molecular chaperone DnaJ
MOV92_04210	1.44254	0.528615	0.000152996	UNP30485.1		adenylate kinase
MOV92_16460	1.44253	0.5286	0.448565	UNP28082.1		phage major capsid protein, P2 family
MOV92_24975	1.44183	0.527901	0.0368881	UNP29665.1		hypothetical protein
MOV92_10065	1.44118	0.527254	0.000796847	UNP31561.1		transglycosylase SLT domain-containing protein
MOV92_17425	1.44007	0.526135	0.052062	UNP28268.1	rplD	50S ribosomal protein L4
MOV92_24990	1.43974	0.525813	0.0324754	UNP29668.1		LysM peptidoglycan-binding domain-containing protein
MOV92_04520	1.43928	0.525352	0.000859993	UNP30538.1		pilus assembly protein PilM
MOV92_03090	1.43918	0.525247	0.544687	UNP30280.1		antibiotic biosynthesis monooxygenase
MOV92_17390	1.43882	0.524889	0.0317243	UNP28261.1	rpmC	50S ribosomal protein L29
MOV92_06395	1.43875	0.524816	0.000594191	UNP30875.1		DUF6289 family protein
MOV92_21195	1.43776	0.523828	0.14432	UNP28956.1		2-dehydro-3-deoxygalactonokinase
MOV92_04995	1.43724	0.523299	0.0170188	UNP30623.1		amino acid racemase
MOV92_19605	1.43652	0.522574	0.00999373	UNP28666.1	yegS	lipid kinase YegS
MOV92_24725	1.43503	0.521077	0.00279597	UNP32229.1		MBL fold metallo-hydrolase
MOV92_18560	1.43488	0.520932	0.0199463	UNP28480.1		hypothetical protein
MOV92_04980	1.43451	0.520554	0.00191118	UNP30621.1	metK	methionine adenosyltransferase
MOV92_24660	1.43416	0.520205	0.0249931	UNP32228.1		VOC family protein
MOV92_17420	1.43398	0.520021	0.0574598	UNP28267.1	rplW	50S ribosomal protein L23
MOV92_08460	1.43368	0.519723	0.065332	UNP31256.1		heavy metal response regulator transcription factor
MOV92_07255	1.43365	0.519695	0.0206336	UNP31035.1		siderophore-interacting protein
MOV92_11520	1.43336	0.519405	0.279266	UNP32115.1		NarK/NasA family nitrate transporter
MOV92_12480	1.4333	0.51934	0.00520751	UNP27353.1		FKBP-type peptidyl-prolyl cis-trans isomerase
MOV92_00755	1.43266	0.5187	0.00488076	UNP29851.1	ggt	gamma-glutamyltransferase
MOV92_00810	1.43242	0.518455	0.000606387	UNP29862.1		glucokinase
MOV92_07260	1.43107	0.517091	0.146466	UNP31036.1		DUF2252 family protein
MOV92_21875	1.4294	0.515408	0.00160919	UNP29086.1		thioesterase family protein
MOV92_23970	1.42885	0.514852	0.0365661	UNP29481.1		GFA family protein
MOV92_21460	1.42867	0.514678	0.000324438	UNP29008.1		low molecular weight phosphotyrosine protein phosphatase
MOV92_09995	1.42827	0.514269	0.00615439	UNP31548.1		hypothetical protein
MOV92_00680	1.42777	0.513766	0.00771432	UNP29837.1		histidine phosphatase family protein
MOV92_23895	1.4276	0.513596	0.00181572	UNP29467.1		coniferyl aldehyde dehydrogenase
MOV92_24865	1.42719	0.513181	0.0021306	UNP29645.1		DUF1190 domain-containing protein
MOV92_21665	1.42712	0.51311	0.000385842	UNP32206.1		membrane-bound PQQ-dependent dehydrogenase, glucose/quinate/shikimate family
MOV92_23585	1.42615	0.512128	0.010263	UNP29413.1		glutathione binding-like protein
MOV92_21885	1.4248	0.510762	0.0125158	UNP29088.1		hypothetical protein
MOV92_04550	1.42458	0.510533	0.00791675	UNP30544.1		DUF58 domain-containing protein
MOV92_24650	1.42405	0.509997	0.00266712	UNP29604.1		TetR/AcrR family transcriptional regulator
MOV92_19620	1.4229	0.508834	0.184124	UNP28669.1		DnaJ domain-containing protein
MOV92_07165	1.42266	0.508589	0.0048952	UNP31018.1	hfq	RNA chaperone Hfq
MOV92_20330	1.42239	0.508321	0.12739	UNP28801.1		OsmC family protein
MOV92_02340	1.42217	0.508097	0.00448274	UNP30139.1		PH domain-containing protein
MOV92_17520	1.42159	0.507502	0.107335			tRNA-Tyr
MOV92_11590	1.42134	0.507247	0.00208754	UNP31845.1	phnD	phosphate/phosphite/phosphonate ABC transporter substrate-binding protein
MOV92_14425	1.42034	0.506236	0.251798	UNP27713.1		helix-turn-helix domain-containing protein
MOV92_12110	1.42002	0.505913	0.0243253	UNP31946.1		FAD-binding oxidoreductase
MOV92_24950	1.41836	0.504225	0.147453	UNP29660.1		APC family permease
MOV92_21865	1.418	0.503862	0.018451	UNP29084.1		MBL fold metallo-hydrolase
MOV92_03485	1.4173	0.503141	0.133545			tRNA-Met
MOV92_08420	1.41632	0.502144	0.319291	UNP32086.1		autotransporter domain-containing protein
MOV92_14660	1.41405	0.499836	0.111976	UNP27755.1	folK	2-amino-4-hydroxy-6-hydroxymethyldihydropteridine diphosphokinase
MOV92_23735	1.4134	0.499169	0.0150184	UNP29437.1		serine protease
MOV92_10180	1.41326	0.499023	0.0177166			tRNA-Leu
MOV92_07670	1.41307	0.498834	0.0512358	UNP31114.1		histidine phosphatase family protein
MOV92_00140	1.41282	0.49858	0.000689411	UNP29733.1		response regulator
MOV92_08115	1.41255	0.498305	0.00454082	UNP31196.1		DNA polymerase III subunit delta'
MOV92_13170	1.41231	0.498059	0.0568229	UNP27483.1		PAS domain-containing hybrid sensor histidine kinase/response regulator
MOV92_12365	1.41221	0.497959	0.269899	UNP31992.1		DUF4785 family protein
MOV92_22380	1.41177	0.497508	0.0400056	UNP29182.1		SEL1-like repeat protein
MOV92_18970	1.41165	0.497386	0.0422044	UNP28546.1		hypothetical protein
MOV92_22320	1.4115	0.497225	0.0168083	UNP29172.1		alpha-L-fucosidase
MOV92_02015	1.41137	0.497094	0.0011425	UNP30087.1	argS	arginine--tRNA ligase
MOV92_08515	1.41136	0.497085	0.0289982	UNP32087.1		DUF5597 domain-containing protein
MOV92_10085	1.41124	0.49696	0.0605463	UNP31565.1		SCO family protein
MOV92_22615	1.41095	0.496664	0.00791675	UNP29226.1		hypothetical protein
MOV92_13570	1.41069	0.496402	0.00216457	UNP27556.1		RluA family pseudouridine synthase
MOV92_02515	1.40933	0.495007	0.0737451	UNP30171.1		S8 family serine peptidase
MOV92_01050	1.40799	0.493638	0.000858585	UNP29903.1		hypothetical protein
MOV92_11295	1.40725	0.49288	0.0150926	UNP31789.1		hypothetical protein
MOV92_08325	1.40712	0.492744	0.0124276	UNP31233.1		S8 family serine peptidase
MOV92_00835	1.40698	0.492601	0.0281507	UNP29866.1		NADP-dependent oxidoreductase
MOV92_05425	1.40679	0.492404	0.0607055	UNP30700.1		YceI family protein
MOV92_23575	1.40663	0.492238	0.00145972	UNP29411.1		hypothetical protein
MOV92_02680	1.40632	0.491925	0.277972	UNP30203.1	phbB	acetoacetyl-CoA reductase
MOV92_16435	1.40616	0.491758	0.00334044	UNP28077.1		peptidoglycan-binding protein
MOV92_01265	1.40529	0.490872	0.0103819	UNP29946.1		hypothetical protein
MOV92_22030	1.40436	0.489918	0.118718	UNP29117.1		MBL fold metallo-hydrolase
MOV92_03630	1.40435	0.489903	0.00911416	UNP30380.1		ABC transporter substrate-binding protein
MOV92_24420	1.4042	0.489753	0.00376065	UNP29564.1		FAD-dependent oxidoreductase
MOV92_23940	1.4041	0.489642	0.00480452	UNP29475.1		ParB/RepB/Spo0J family partition protein
MOV92_20215	1.40351	0.489039	0.150427	UNP28781.1		alkaline phosphatase
MOV92_03110	1.4026	0.4881	0.0368643	UNP30284.1		sigma-70 family RNA polymerase sigma factor
MOV92_02475	1.40189	0.487369	0.00712901	UNP30164.1	ppc	phosphoenolpyruvate carboxylase
MOV92_04525	1.40176	0.487236	0.000453445	UNP30539.1		PilN domain-containing protein
MOV92_22885	1.40146	0.486931	0.338404	UNP29280.1		helix-turn-helix domain-containing protein
MOV92_13295	1.40145	0.486916	0.0403816	UNP27504.1		hypothetical protein
MOV92_01655	1.40122	0.486688	0.566672	UNP30020.1		hypothetical protein
MOV92_17410	1.39934	0.484742	0.050406	UNP28265.1	rpsS	30S ribosomal protein S19
MOV92_22925	1.39912	0.484522	0.0409273	UNP29288.1		hypothetical protein
MOV92_01295	1.39845	0.483827	0.016028	UNP29952.1		TonB-dependent receptor
MOV92_04700	1.39786	0.483218	0.0239842	UNP30573.1		DUF3999 domain-containing protein
MOV92_24430	1.39727	0.48261	0.0145038	UNP29566.1		hypothetical protein
MOV92_11730	1.39715	0.482487	0.0757976	UNP31873.1		helix-turn-helix transcriptional regulator
MOV92_19235	1.39699	0.48232	0.0139729	UNP28595.1	pssA	CDP-diacylglycerol--serine O-phosphatidyltransferase
MOV92_10525	1.39529	0.480562	0.0299039	UNP31645.1		low affinity iron permease family protein
MOV92_06555	1.3944	0.479644	0.233448	UNP30907.1		TetR/AcrR family transcriptional regulator
MOV92_11760	1.39439	0.479635	0.0822047	UNP31878.1		alpha/beta hydrolase
MOV92_15150	1.3941	0.47933	0.0408651	UNP27844.1		hypothetical protein
MOV92_03420	1.39395	0.479177	0.552873	UNP30345.1		hypothetical protein
MOV92_09420	1.39368	0.478901	0.00873523	UNP31434.1		hypothetical protein
MOV92_03765	1.39259	0.477776	0.00918947	UNP30404.1	aroQ	type II 3-dehydroquinate dehydratase
MOV92_22870	1.39179	0.47694	0.279603	UNP29277.1		hypothetical protein
MOV92_14575	1.39097	0.476086	0.0059846	UNP32135.1		TonB-dependent receptor
MOV92_24015	1.39095	0.476066	0.223665	UNP29490.1		endonuclease domain-containing protein
MOV92_15070	1.39041	0.475515	0.013473	UNP27829.1	obgE	GTPase ObgE
MOV92_11080	1.39037	0.475467	0.0358877	UNP32110.1		hypothetical protein
MOV92_23460	1.39009	0.475175	0.000773417	UNP29389.1	rhlB	ATP-dependent RNA helicase RhlB
MOV92_23680	1.38979	0.474868	0.159584	UNP29429.1		phosphotransferase
MOV92_01060	1.38947	0.474536	0.000779624	UNP29905.1		EscF/YscF/HrpA family type III secretion system needle major subunit
MOV92_07730	1.38932	0.474377	0.197979	UNP31126.1		2-dehydro-3-deoxygalactonokinase
MOV92_14675	1.38917	0.474223	0.00350648	UNP27757.1		ferredoxin family protein
MOV92_25040	1.38906	0.474108	0.0207042	UNP29678.1	aceK	bifunctional isocitrate dehydrogenase kinase/phosphatase
MOV92_17055	1.38897	0.474012	0.0742811	UNP28196.1		hypothetical protein
MOV92_02770	1.3884	0.473419	0.264446	UNP30220.1		hypothetical protein
MOV92_02905	1.38792	0.472926	0.00981766	UNP30246.1		VWA domain-containing protein
MOV92_05685	1.38763	0.472626	0.0790689	UNP30746.1		ATP-grasp domain-containing protein
MOV92_00510	1.38648	0.471431	0.00451449	UNP29804.1		HlyD family efflux transporter periplasmic adaptor subunit
MOV92_17630	1.38647	0.47142	0.0320698	UNP28302.1	wrbA	NAD(P)H:quinone oxidoreductase
MOV92_19990	1.38622	0.471152	0.144855	UNP28737.1		NAD(P)H-dependent oxidoreductase
MOV92_09925	1.38616	0.471098	0.0469299	UNP31535.1		tail fiber protein
MOV92_04440	1.38582	0.470737	0.00339996	UNP30522.1	rpoZ	DNA-directed RNA polymerase subunit omega
MOV92_20165	1.3856	0.470513	0.36164	UNP28772.1		pyridoxal-phosphate dependent enzyme
MOV92_11835	1.38455	0.469422	0.0227931	UNP32116.1		LysR family transcriptional regulator
MOV92_10060	1.38396	0.468798	0.00530013	UNP31560.1		DUF853 domain-containing protein
MOV92_24980	1.38382	0.468653	0.0156452	UNP29666.1		M20 family metallopeptidase
MOV92_02375	1.3838	0.468631	0.0170907	UNP30146.1		endonuclease/exonuclease/phosphatase family protein
MOV92_08055	1.38351	0.468332	0.149956	UNP31184.1		hypothetical protein
MOV92_03845	1.38329	0.468105	0.0464734	UNP30418.1		co-chaperone GroES
MOV92_22365	1.38329	0.468104	0.0334985	UNP29179.1		hypothetical protein
MOV92_21565	1.38242	0.467195	0.0034884	UNP29025.1		alpha/beta hydrolase
MOV92_01395	1.38231	0.467085	0.0897695	UNP29972.1		LacI family DNA-binding transcriptional regulator
MOV92_11395	1.38097	0.465679	0.00723082	UNP31809.1		metallophosphoesterase
MOV92_05255	1.38074	0.465446	0.00947207	UNP30671.1		Hsp33 family molecular chaperone HslO
MOV92_17795	1.38047	0.465156	0.0167535	UNP28333.1		hypothetical protein
MOV92_15230	1.37941	0.464054	0.0504872	UNP27859.1		hypothetical protein
MOV92_19665	1.37941	0.464047	0.00545636	UNP32185.1		lectin
MOV92_19155	1.37933	0.463968	0.00183477	UNP28580.1		DUF4333 domain-containing protein
MOV92_17175	1.37877	0.463382	0.0319212	UNP28220.1		PhzF family phenazine biosynthesis protein
MOV92_07715	1.37849	0.463089	0.268667	UNP31123.1		mandelate racemase/muconate lactonizing enzyme family protein
MOV92_24655	1.37796	0.462533	0.00444825	UNP29605.1		hypothetical protein
MOV92_23410	1.37764	0.462197	0.209416	UNP29379.1		LysR family transcriptional regulator
MOV92_03715	1.37757	0.462124	0.0419899	UNP30396.1		tetratricopeptide repeat protein
MOV92_17480	1.37711	0.461645	0.0181618	UNP28279.1	rplA	50S ribosomal protein L1
MOV92_09065	1.37672	0.461235	0.0833314	UNP31366.1	hisA	1-(5-phosphoribosyl)-5-[(5-phosphoribosylamino)methylideneamino]imidazole-4-carboxamide isomerase
MOV92_12980	1.37641	0.460908	0.00603098	UNP27448.1		lytic transglycosylase domain-containing protein
MOV92_01350	1.37577	0.460241	0.300225	UNP29963.1		SMP-30/gluconolactonase/LRE family protein
MOV92_12630	1.37514	0.459575	0.0156258	UNP27381.1		hypothetical protein
MOV92_07665	1.37508	0.459511	0.00592007	UNP31113.1		hypothetical protein
MOV92_15565	1.37504	0.459469	0.00258908	UNP27918.1	tig	trigger factor
MOV92_01055	1.37501	0.459438	0.0100806	UNP29904.1		hypothetical protein
MOV92_03095	1.3749	0.459322	0.128021	UNP30281.1		Lrp/AsnC family transcriptional regulator
MOV92_09970	1.3748	0.459223	0.0496066	UNP31543.1		serine hydrolase
MOV92_04485	1.37475	0.459168	0.00303053	UNP30531.1		nucleoside hydrolase
MOV92_02010	1.37469	0.459102	0.0108837	UNP30086.1		SPOR domain-containing protein
MOV92_02640	1.37458	0.458988	0.174326	UNP30196.1		polysaccharide deacetylase family protein
MOV92_02400	1.3741	0.458483	0.237612	UNP30151.1		tetratricopeptide repeat protein
MOV92_10840	1.37392	0.458298	0.267015	UNP31706.1		ABC transporter ATP-binding protein
MOV92_06400	1.37381	0.458178	0.00595693	UNP30876.1	serA	phosphoglycerate dehydrogenase
MOV92_07175	1.37374	0.458112	0.00337567	UNP31020.1	hflK	FtsH protease activity modulator HflK
MOV92_17285	1.37321	0.457554	0.31049	UNP28240.1		alpha/beta hydrolase
MOV92_09250	1.37294	0.45727	0.0436425	UNP31403.1		FAD-dependent monooxygenase
MOV92_18030	1.37228	0.456579	0.124332	UNP28380.1		DUF1287 domain-containing protein
MOV92_00245	1.3718	0.456071	0.0392087	UNP29753.1		YafY family transcriptional regulator
MOV92_09685	1.37171	0.455975	0.0137082	UNP31487.1		DUF333 domain-containing protein
MOV92_08670	1.37109	0.455328	0.0253636	UNP31292.1	epmB	EF-P beta-lysylation protein EpmB
MOV92_13500	1.37102	0.455251	0.0182205	UNP27543.1		GNAT family N-acetyltransferase
MOV92_10780	1.36986	0.454033	0.0204605	UNP32104.1		glycoside hydrolase family 2 protein
MOV92_19510	1.36979	0.453954	0.0169201	UNP28647.1	rplM	50S ribosomal protein L13
MOV92_09695	1.36874	0.452853	0.0589075	UNP31489.1		plasmid replication/partition related protein
MOV92_07890	1.36853	0.452625	0.0283641	UNP31156.1	rnhA	ribonuclease HI
MOV92_24690	1.3683	0.452389	0.0112935	UNP29611.1		TraB/GumN family protein
MOV92_00540	1.36712	0.451144	0.00655581	UNP29810.1		glucan biosynthesis protein D
MOV92_17270	1.3671	0.451117	0.00338279	UNP28237.1	pqqD	pyrroloquinoline quinone biosynthesis peptide chaperone PqqD
MOV92_22425	1.3668	0.450799	0.0122949	UNP29191.1		DUF11 domain-containing protein
MOV92_01730	1.36616	0.450122	0.0423976	UNP30034.1		formylglycine-generating enzyme family protein
MOV92_15595	1.36608	0.450039	0.0501775			tRNA-Arg
MOV92_19540	1.366	0.449955	0.032583	UNP28653.1		haloacid dehalogenase-like hydrolase
MOV92_15600	1.36576	0.449706	0.127398			tRNA-Pro
MOV92_20645	1.36572	0.449659	0.0808545	UNP28855.1		S8 family serine peptidase
MOV92_01085	1.36538	0.449307	0.0295429	UNP29910.1		hypothetical protein
MOV92_12520	1.3652	0.449116	0.018103	UNP27361.1		YiaA/YiaB family protein
MOV92_15770	1.36519	0.449104	0.167247	UNP27950.1		hypothetical protein
MOV92_21555	1.36496	0.44886	0.044918	UNP29023.1		hypothetical protein
MOV92_10560	1.36453	0.4484	0.0447742	UNP31652.1		hypothetical protein
MOV92_16915	1.36416	0.448016	0.00183969	UNP28169.1	rfbA	glucose-1-phosphate thymidylyltransferase RfbA
MOV92_23650	1.36394	0.447781	0.00843548	UNP32217.1		beta-ketoacyl synthase chain length factor
MOV92_11595	1.36327	0.447068	0.0160513	UNP31846.1		response regulator transcription factor
MOV92_24600	1.36309	0.446876	0.013146	UNP29594.1		VOC family protein
MOV92_22600	1.36308	0.446866	0.111932	UNP29223.1		hypothetical protein
MOV92_01955	1.3628	0.446574	0.0906708	UNP30077.1		tyrosine-type recombinase/integrase
MOV92_01255	1.36238	0.44613	0.00221205	UNP29944.1		hypothetical protein
MOV92_20815	1.36171	0.44542	0.0028879	UNP28886.1		YafY family transcriptional regulator
MOV92_20810	1.36095	0.444619	0.0618248	UNP28885.1		patatin-like phospholipase family protein
MOV92_23420	1.36085	0.44451	0.191689	UNP29381.1		hypothetical protein
MOV92_04195	1.36036	0.443986	0.0450275	UNP30482.1		VOC family protein
MOV92_21305	1.36023	0.443853	0.261069	UNP28978.1		hypothetical protein
MOV92_22545	1.35973	0.443324	0.0165938	UNP29214.1	pqqC	pyrroloquinoline-quinone synthase PqqC
MOV92_17385	1.35921	0.442769	0.0768995	UNP28260.1	rpsQ	30S ribosomal protein S17
MOV92_23730	1.35836	0.441867	0.179269	UNP32221.1		hypothetical protein
MOV92_05360	1.35647	0.439852	0.467163	UNP30691.1		hypothetical protein
MOV92_18395	1.35528	0.438589	0.150694	UNP28450.1		ABC transporter substrate-binding protein
MOV92_14785	1.35478	0.438058	0.143599		recX	recombination regulator RecX
MOV92_03700	1.35477	0.43805	0.365593	UNP32031.1		CDP-alcohol phosphatidyltransferase family protein
MOV92_08485	1.35417	0.437411	0.0391572	UNP31260.1		TraB/GumN family protein
MOV92_13280	1.35361	0.436809	0.123748	UNP32128.1	tadA	tRNA adenosine(34) deaminase TadA
MOV92_05005	1.35343	0.436618	0.0980947	UNP30625.1		PEGA domain-containing protein
MOV92_10875	1.35308	0.436242	0.00598721	UNP31712.1	hflD	high frequency lysogenization protein HflD
MOV92_23400	1.35176	0.434834	0.159468	UNP29377.1	gcvA	transcriptional regulator GcvA
MOV92_09990	1.35077	0.433779	0.00938373	UNP31547.1		sorbosone dehydrogenase family protein
MOV92_20430	1.35055	0.433552	0.0143868	UNP28820.1		Do family serine endopeptidase
MOV92_03320	1.35029	0.433274	0.120221	UNP30325.1		GtrA family protein
MOV92_03770	1.34977	0.43271	0.0570615	UNP32033.1		TlpA family protein disulfide reductase
MOV92_02470	1.34918	0.432078	0.322555	UNP30163.1		tetratricopeptide repeat protein
MOV92_10110	1.34825	0.431089	0.00918947	UNP31570.1		ferrous iron transporter B
MOV92_18090	1.34815	0.430985	0.180891	UNP28391.1		ABC transporter permease
MOV92_02930	1.34814	0.430966	0.0101782	UNP30250.1		lactonase family protein
MOV92_19690	1.348	0.430819	0.290901	UNP28681.1		hypothetical protein
MOV92_23640	1.34766	0.430457	0.0977903	UNP29423.1		hypothetical protein
MOV92_19040	1.34673	0.429457	0.0173921	UNP28559.1		hypothetical protein
MOV92_01835	1.34651	0.429226	0.119859	UNP30054.1		LysR family transcriptional regulator
MOV92_09965	1.34635	0.429049	0.109463	UNP31542.1		TIGR03862 family flavoprotein
MOV92_14970	1.34572	0.428374	0.0347293	UNP27811.1		DHA2 family efflux MFS transporter permease subunit
MOV92_21430	1.34568	0.428338	0.337784	UNP29002.1		TRAP transporter small permease
MOV92_24370	1.34552	0.428163	0.0684301			ribonuclease H-like domain-containing protein
MOV92_07980	1.34539	0.428021	0.0904666	UNP31171.1		metallophosphatase family protein
MOV92_18215	1.34531	0.427936	0.0051188	UNP28416.1		chemotaxis protein CheW
MOV92_11725	1.34411	0.42665	0.0563443	UNP31872.1		SulP family inorganic anion transporter
MOV92_00790	1.34396	0.426489	0.0638508	UNP29858.1		tetratricopeptide repeat protein
MOV92_02735	1.34382	0.426341	0.214566	UNP30213.1		LysR family transcriptional regulator
MOV92_13845	1.34317	0.425637	0.0358877	UNP27607.1		FHA domain-containing protein
MOV92_01650	1.34304	0.425507	0.194609	UNP30019.1		LysR substrate-binding domain-containing protein
MOV92_12760	1.343	0.425464	0.0189057	UNP27404.1	ugpC	sn-glycerol-3-phosphate ABC transporter ATP-binding protein UgpC
MOV92_00725	1.34126	0.423591	0.18548	UNP29845.1		type IV secretion system protein
MOV92_06315	1.34083	0.423125	0.170741	UNP30863.1		LysR family transcriptional regulator
MOV92_11010	1.34035	0.422609	0.683994	UNP31736.1		TonB C-terminal domain-containing protein
MOV92_11140	1.34032	0.422578	0.0134723	UNP31760.1		hypothetical protein
MOV92_16555	1.33987	0.422093	0.718983	UNP28101.1		phage major tail tube protein
MOV92_13020	1.33957	0.421769	0.0826382	UNP27456.1	ccmA	heme ABC exporter ATP-binding protein CcmA
MOV92_09455	1.33948	0.421671	0.00232543	UNP31441.1		hypothetical protein
MOV92_14265	1.33852	0.42064	0.0635741	UNP27681.1		LytTR family transcriptional regulator
MOV92_10795	1.33835	0.420457	0.0124622	UNP31697.1		two-component system response regulator
MOV92_06885	1.33833	0.420435	0.0408393	UNP30968.1		helix-turn-helix domain-containing protein
MOV92_16050	1.33698	0.418982	0.00693862	UNP28005.1	ftsY	signal recognition particle-docking protein FtsY
MOV92_04175	1.33693	0.418921	0.0877713	UNP30478.1		hypothetical protein
MOV92_13485	1.33615	0.418083	0.0107866	UNP27540.1		agmatine deiminase family protein
MOV92_21270	1.33599	0.417907	0.222663	UNP28971.1	flgC	flagellar basal body rod protein FlgC
MOV92_16070	1.3357	0.417592	0.0187431	UNP28009.1		hypothetical protein
MOV92_05915	1.33566	0.417551	0.00406286	UNP30789.1	purM	phosphoribosylformylglycinamidine cyclo-ligase
MOV92_02550	1.33565	0.417547	0.0780863	UNP30178.1		MmcQ/YjbR family DNA-binding protein
MOV92_24965	1.33479	0.416617	0.652872	UNP29663.1		hypothetical protein
MOV92_00970	1.33478	0.4166	0.0332125	UNP32238.1		hypothetical protein
MOV92_16920	1.33285	0.414518	0.00661041	UNP28170.1	rfbB	dTDP-glucose 4,6-dehydratase
MOV92_10120	1.33271	0.414366	0.0107865	UNP31572.1		phosphoribosylanthranilate isomerase
MOV92_06595	1.33167	0.413235	0.129905	UNP30915.1		AAA family ATPase
MOV92_15220	1.33075	0.412234	0.484945	UNP27857.1		DoxX family protein
MOV92_23045	1.3304	0.41186	0.235529	UNP29309.1		hypothetical protein
MOV92_06800	1.33013	0.411564	0.00485914	UNP30954.1		OFA family MFS transporter
MOV92_01260	1.32991	0.411323	0.0563453	UNP29945.1		hypothetical protein
MOV92_14795	1.3293	0.410665	0.0746677	UNP27776.1	lexA	transcriptional repressor LexA
MOV92_00820	1.32904	0.410388	0.0317568	UNP29864.1		1-acyl-sn-glycerol-3-phosphate acyltransferase
MOV92_04745	1.32823	0.409502	0.0877179	UNP30581.1		hypothetical protein
MOV92_01040	1.32822	0.409491	0.0496882	UNP29901.1		FliI/YscN family ATPase
MOV92_01130	1.3274	0.408608	0.430637	UNP29919.1		VOC family protein
MOV92_02345	1.327	0.408165	0.0271296	UNP30140.1		complex I NDUFA9 subunit family protein
MOV92_22520	1.32634	0.407455	0.041654	UNP29209.1		membrane-bound PQQ-dependent dehydrogenase, glucose/quinate/shikimate family
MOV92_02785	1.32622	0.407321	0.165198	UNP30223.1		hypothetical protein
MOV92_23365	1.32603	0.407112	0.0292997	UNP29370.1		response regulator transcription factor
MOV92_18250	1.32584	0.40691	0.0187611	UNP28423.1		T6SS effector amidase Tae4 family protein
MOV92_13190	1.32509	0.40609	0.0488691	UNP27487.1		STM4014 family protein
MOV92_20140	1.32508	0.40608	0.127125	UNP28767.1		SRPBCC family protein
MOV92_03885	1.32495	0.405938	0.38858	UNP30426.1		multicopper oxidase domain-containing protein
MOV92_20735	1.3247	0.405669	0.0439863	UNP28872.1		GNAT family N-acetyltransferase
MOV92_24025	1.32461	0.405567	0.0909545	UNP29492.1		porin
MOV92_07610	1.32343	0.404277	0.0269938	UNP31103.1	tesB	acyl-CoA thioesterase II
MOV92_03835	1.32298	0.403795	0.128091	UNP30416.1		GNAT family N-acetyltransferase
MOV92_22610	1.32233	0.403081	0.0342598	UNP29225.1		hypothetical protein
MOV92_04410	1.32219	0.402932	0.0178543	UNP30516.1		hypothetical protein
MOV92_03105	1.32097	0.401603	0.174298	UNP30283.1		hypothetical protein
MOV92_02545	1.32094	0.401569	0.0587391	UNP30177.1		GFA family protein
MOV92_02005	1.32057	0.401158	0.0985806	UNP30085.1		hypothetical protein
MOV92_20850	1.32039	0.400966	0.0185955	UNP28892.1		DUF481 domain-containing protein
MOV92_08975	1.31979	0.400307	0.655425	UNP31351.1		hypothetical protein
MOV92_19610	1.31925	0.399716	0.12215	UNP28667.1	rraA	ribonuclease E activity regulator RraA
MOV92_24970	1.31875	0.399169	0.0510549	UNP29664.1		amidohydrolase
MOV92_01735	1.31868	0.399098	0.493935	UNP30035.1		ribokinase
MOV92_13820	1.31807	0.398432	0.0104693	UNP27602.1	hisC	histidinol-phosphate transaminase
MOV92_07480	1.31747	0.397775	0.197655			DNA-binding response regulator
MOV92_16245	1.31639	0.396581	0.0103889	UNP28043.1		acyl-CoA dehydrogenase C-terminal domain-containing protein
MOV92_11135	1.31567	0.3958	0.051278	UNP31759.1		DEAD/DEAH box helicase
MOV92_12685	1.315	0.395058	0.0788968	UNP27391.1	epmA	EF-P lysine aminoacylase EpmA
MOV92_22025	1.3149	0.394955	0.0900232	UNP29116.1		methyltransferase domain-containing protein
MOV92_20250	1.31476	0.394802	0.0370013	UNP28788.1		hypothetical protein
MOV92_17725	1.31468	0.39471	0.160584	UNP28321.1		S8 family serine peptidase
MOV92_08910	1.31375	0.393696	0.122933	UNP31338.1	pgaD	poly-beta-1,6-N-acetyl-D-glucosamine biosynthesis protein PgaD
MOV92_10440	1.31356	0.393477	0.328256	UNP31630.1		TIGR01777 family oxidoreductase
MOV92_18225	1.31351	0.393426	0.0457644	UNP28418.1	pilG	twitching motility response regulator PilG
MOV92_01840	1.3134	0.393302	0.140221	UNP30055.1	aceB	malate synthase A
MOV92_01445	1.31337	0.393272	0.0319105	UNP32242.1	arsC	arsenate reductase (glutaredoxin)
MOV92_06690	1.31281	0.392658	0.0855313	UNP30934.1		GreA/GreB family elongation factor
MOV92_24330	1.31277	0.392617	0.0641374	UNP29548.1		sel1 repeat family protein
MOV92_04890	1.31255	0.392371	0.0459558	UNP30605.1		response regulator transcription factor
MOV92_08680	1.31146	0.391176	0.0276269	UNP31294.1		TRZ/ATZ family hydrolase
MOV92_01435	1.31107	0.390747	0.261892	UNP29979.1		metalloregulator ArsR/SmtB family transcription factor
MOV92_14345	1.31098	0.390644	0.141103	UNP27697.1		N-acetyltransferase
MOV92_13985	1.31044	0.390052	0.5111	UNP27634.1		VWA domain-containing protein
MOV92_21175	1.30977	0.38931	0.201736	UNP28952.1		SDR family oxidoreductase
MOV92_20160	1.30955	0.38907	0.246421	UNP28771.1		Lrp/AsnC family transcriptional regulator
MOV92_12235	1.30928	0.388778	0.0278092	UNP31967.1	asnS	asparagine--tRNA ligase
MOV92_11475	1.30918	0.388666	0.0114545	UNP31825.1	pgm	phosphoglucomutase (alpha-D-glucose-1,6-bisphosphate-dependent)
MOV92_17060	1.30906	0.38853	0.187927	UNP28197.1		hypothetical protein
MOV92_01325	1.30878	0.38822	0.182155	UNP29958.1		TonB-dependent receptor
MOV92_00780	1.30859	0.388008	0.218849	UNP29856.1		ATP-binding protein
MOV92_24800	1.30858	0.388006	0.0104871	UNP29632.1		type 2 lantipeptide synthetase LanM family protein
MOV92_11770	1.30809	0.387466	0.0641661	UNP31880.1		TonB-dependent receptor
MOV92_17380	1.30779	0.387131	0.13979	UNP28259.1	rplN	50S ribosomal protein L14
MOV92_07680	1.30747	0.386783	0.0111237	UNP31116.1	mfd	transcription-repair coupling factor
MOV92_05570	1.30709	0.386361	0.065696	UNP30726.1		DNA-binding protein
MOV92_13460	1.30696	0.386217	0.0643857	UNP27535.1		integration host factor subunit beta
MOV92_20595	1.30687	0.386119	0.329827	UNP28848.1		hypothetical protein
MOV92_16345	1.30657	0.38578	0.0724157	UNP28061.1		ABC transporter ATP-binding protein/permease
MOV92_06140	1.30656	0.385778	0.00841439	UNP30830.1		AraC family transcriptional regulator
MOV92_10565	1.30604	0.3852	0.0985806	UNP31653.1		hypothetical protein
MOV92_13900	1.30387	0.382797	0.0396647	UNP27618.1		hypothetical protein
MOV92_23965	1.3038	0.382722	0.0505648	UNP29480.1		lipid-A-disaccharide synthase N-terminal domain-containing protein
MOV92_16165	1.30336	0.382234	0.392515	UNP28028.1		NAD(P)/FAD-dependent oxidoreductase
MOV92_16135	1.30335	0.382229	0.455938	UNP28022.1		hypothetical protein
MOV92_15960	1.30321	0.382074	0.0381864	UNP27987.1	queA	tRNA preQ1(34) S-adenosylmethionine ribosyltransferase-isomerase QueA
MOV92_24565	1.30307	0.381914	0.189971	UNP29587.1		SDR family oxidoreductase
MOV92_09340	1.303	0.381838	0.190782	UNP31421.1		fasciclin domain-containing protein
MOV92_01800	1.30284	0.381654	0.0387173	UNP30048.1		insulinase family protein
MOV92_11665	1.30259	0.381388	0.455723	UNP31860.1		DUF4123 domain-containing protein
MOV92_23065	1.30136	0.380024	0.0783536	UNP29313.1	dtd	D-aminoacyl-tRNA deacylase
MOV92_01045	1.30135	0.380012	0.0158483	UNP29902.1		hypothetical protein
MOV92_01720	1.30116	0.379798	0.0947509	UNP30032.1		CoA transferase
MOV92_03840	1.3005	0.379066	0.449638	UNP30417.1		helix-turn-helix domain-containing protein
MOV92_15650	1.30048	0.379046	0.0206336	UNP27929.1		amidohydrolase family protein
MOV92_21880	1.30041	0.37897	0.0685433	UNP29087.1		cupin domain-containing protein
MOV92_05185	1.30002	0.378535	0.00704079	UNP30658.1	wrbA	NAD(P)H:quinone oxidoreductase
MOV92_15775	1.29917	0.377589	0.275368	UNP27951.1		hypothetical protein
MOV92_16685	1.29879	0.37717	0.0755528	UNP28125.1		DUF3301 domain-containing protein
MOV92_08795	1.29806	0.376355	0.27283	UNP31316.1	proB	glutamate 5-kinase
MOV92_21685	1.29792	0.376203	0.152243	UNP29048.1		LysR family transcriptional regulator
MOV92_09225	1.2974	0.375621	0.211415	UNP31398.1		hypothetical protein
MOV92_08320	1.29729	0.375502	0.39314	UNP31232.1		YadA-like family protein
MOV92_09735	1.29723	0.375431	0.515829	UNP31497.1		VOC family protein
MOV92_11820	1.2962	0.374293	0.515224	UNP31890.1	phnY	phosphonoacetaldehyde dehydrogenase
MOV92_17540	1.29577	0.373807	0.0400564	UNP28287.1		ribose-phosphate diphosphokinase
MOV92_13710	1.29463	0.372538	0.696706	UNP27584.1		MBL fold metallo-hydrolase
MOV92_21830	1.29455	0.372452	0.140774	UNP29077.1		ABC transporter permease
MOV92_22480	1.29429	0.37216	0.135147	UNP29202.1		COX aromatic rich motif-containing protein
MOV92_16735	1.29427	0.372139	0.167156	UNP28135.1		DUF1800 domain-containing protein
MOV92_21930	1.29366	0.371464	0.132572	UNP29097.1		hypothetical protein
MOV92_04275	1.2928	0.370496	0.0563443	UNP30497.1		DUF192 domain-containing protein
MOV92_24870	1.29254	0.370206	0.0307081	UNP29646.1		DUF350 domain-containing protein
MOV92_10975	1.29201	0.36962	0.0601973	UNP31729.1		CrcB family protein
MOV92_18685	1.29121	0.368729	0.124233	UNP28499.1		amidohydrolase family protein
MOV92_05040	1.29088	0.368353	0.135713	UNP30631.1		GGDEF domain-containing protein
MOV92_05740	1.29052	0.367951	0.0465933	UNP30755.1	ptsP	phosphoenolpyruvate--protein phosphotransferase
MOV92_23725	1.28975	0.367095	0.145317	UNP29436.1		hypothetical protein
MOV92_16335	1.28966	0.366991	0.0229228	UNP32151.1	infC	translation initiation factor IF-3
MOV92_22930	1.28902	0.366276	0.0503675	UNP29289.1		DUF3024 domain-containing protein
MOV92_21435	1.2886	0.365801	0.223622	UNP29003.1		TRAP transporter large permease
MOV92_02320	1.28769	0.364787	0.0516981	UNP30135.1		SAM-dependent methyltransferase
MOV92_20980	1.28766	0.364751	0.140399	UNP28916.1		HAMP domain-containing protein
MOV92_21735	1.28634	0.363276	0.588156	UNP29058.1		DUF1330 domain-containing protein
MOV92_17820	1.28584	0.36271	0.065696	UNP28338.1		NUDIX hydrolase
MOV92_00255	1.28536	0.362173	0.253378	UNP29755.1		carboxymuconolactone decarboxylase family protein
MOV92_04350	1.28493	0.361691	0.0505532	UNP30504.1		EAL domain-containing protein
MOV92_10695	1.28471	0.361444	0.0274451	UNP31678.1	dapB	4-hydroxy-tetrahydrodipicolinate reductase
MOV92_09765	1.28432	0.361	0.090831	UNP31503.1		DUF1684 domain-containing protein
MOV92_11110	1.28399	0.360629	0.150535	UNP31754.1		phosphotransferase family protein
MOV92_24755	1.28361	0.360211	0.072666	UNP29623.1		hypothetical protein
MOV92_10460	1.28286	0.359361	0.0513278	UNP31634.1		hypothetical protein
MOV92_08590	1.28243	0.358878	0.729248	UNP31278.1		IS3 family transposase
MOV92_02480	1.2821	0.358513	0.246561	UNP30165.1	frmR	formaldehyde-responsive transcriptional repressor FrmR
MOV92_22305	1.28134	0.357648	0.0685635	UNP29169.1		beta-xylosidase
MOV92_23230	1.28101	0.357282	0.0881994	UNP29343.1		hypothetical protein
MOV92_09275	1.28087	0.357121	0.57268	UNP31408.1		cupin domain-containing protein
MOV92_02275	1.28073	0.356968	0.198604	UNP30126.1		hypothetical protein
MOV92_01275	1.28043	0.356624	0.185683	UNP29948.1		hypothetical protein
MOV92_10655	1.28027	0.356444	0.0298136	UNP31670.1	recN	DNA repair protein RecN
MOV92_08330	1.28015	0.356311	0.418648	UNP31234.1		hypothetical protein
MOV92_23925	1.27937	0.355439	0.0678321	UNP29472.1		4'-phosphopantetheinyl transferase superfamily protein
MOV92_24930	1.27934	0.355404	0.0648292	UNP29656.1		APH(6) family putative aminoglycoside O-phosphotransferase
MOV92_03335	1.2793	0.355353	0.0190417	UNP30328.1	glmU	bifunctional UDP-N-acetylglucosamine diphosphorylase/glucosamine-1-phosphate N-acetyltransferase GlmU
MOV92_07535	1.2782	0.354114	0.138844	UNP31089.1		hypothetical protein
MOV92_24415	1.27782	0.353687	0.0362366	UNP29563.1	gltB	glutamate synthase large subunit
MOV92_19900	1.27777	0.353627	0.432119	UNP28721.1		TROVE domain-containing protein
MOV92_19695	1.27773	0.353585	0.0315529	UNP28682.1		oligopeptide:H+ symporter
MOV92_01565	1.27749	0.35331	0.0421772	UNP32243.1		rhodanese-like domain-containing protein
MOV92_04160	1.27747	0.353288	0.065021	UNP30477.1		prolyl oligopeptidase family serine peptidase
MOV92_23085	1.27746	0.353282	0.14514	UNP32213.1		PH domain-containing protein
MOV92_04470	1.2774	0.353213	0.131279	UNP30528.1		TonB-dependent receptor
MOV92_05290	1.27727	0.353067	0.0722628	UNP30678.1		hypothetical protein
MOV92_00690	1.2769	0.352644	0.129817	UNP29839.1		hypothetical protein
MOV92_06580	1.27595	0.351571	0.220587	UNP30912.1		hypothetical protein
MOV92_11830	1.27556	0.351128	0.525851	UNP31892.1		iron-containing alcohol dehydrogenase
MOV92_22975	1.2748	0.350268	0.112478	UNP29297.1		hypothetical protein
MOV92_11765	1.27474	0.350207	0.174822	UNP31879.1		cupin domain-containing protein
MOV92_02925	1.27402	0.349388	0.228919	UNP32024.1		SIMPL domain-containing protein
MOV92_10925	1.27382	0.349165	0.173782	UNP31721.1	aat	leucyl/phenylalanyl-tRNA--protein transferase
MOV92_19830	1.27313	0.348375	0.234636	UNP28708.1		hypothetical protein
MOV92_10420	1.27239	0.34754	0.215067			hypothetical protein
MOV92_02580	1.27106	0.346035	0.0449518	UNP30184.1		hypothetical protein
MOV92_10785	1.27074	0.345671	0.0324087	UNP31695.1	prfB	peptide chain release factor 2
MOV92_18425	1.27054	0.345438	0.214925	UNP28455.1		retron St85 family effector protein
MOV92_09570	1.27007	0.344907	0.290993	UNP31464.1		VOC family protein
MOV92_22495	1.27005	0.344882	0.0831654	UNP29205.1		ABC transporter permease
MOV92_11605	1.26991	0.344724	0.575709	UNP31848.1		TraB/GumN family protein
MOV92_02325	1.26964	0.344425	0.395545	UNP30136.1		VanZ family protein
MOV92_02350	1.26899	0.343685	0.0112316	UNP30141.1		lytic transglycosylase domain-containing protein
MOV92_13680	1.26829	0.342883	0.654924	UNP27578.1		GNAT family N-acetyltransferase
MOV92_25035	1.26803	0.342591	0.281031	UNP29677.1		DUF4344 domain-containing metallopeptidase
MOV92_09460	1.26792	0.342463	0.0505532	UNP31442.1		thiolase family protein
MOV92_18280	1.26787	0.342411	0.0369366	UNP28429.1		ATP-dependent DNA helicase
MOV92_25020	1.26774	0.342254	0.269899	UNP29674.1		zinc-ribbon domain containing protein
MOV92_09590	1.2676	0.342104	0.0409841	UNP31468.1		M13 family metallopeptidase
MOV92_11000	1.26739	0.34186	0.671301	UNP31734.1		DUF2341 domain-containing protein
MOV92_16430	1.26688	0.341282	0.0476429	UNP28076.1		DUF1629 domain-containing protein
MOV92_17325	1.26644	0.34078	0.0828266	UNP28248.1	rpsM	30S ribosomal protein S13
MOV92_00490	1.26627	0.34059	0.0267733	UNP29800.1		4-vinyl reductase
MOV92_19440	1.26475	0.338857	0.0760078	UNP28634.1		cystathionine gamma-synthase
MOV92_00565	1.2642	0.338224	0.453323	UNP29815.1		cytochrome b
MOV92_17455	1.2634	0.33731	0.0698304	UNP28274.1	rpsL	30S ribosomal protein S12
MOV92_01760	1.26336	0.337267	0.353559	UNP30040.1		sodium:solute symporter
MOV92_08075	1.26335	0.337252	0.124861	UNP31188.1	fabD	ACP S-malonyltransferase
MOV92_07950	1.26279	0.336616	0.216893	UNP31167.1		phytanoyl-CoA dioxygenase family protein
MOV92_22505	1.2627	0.336512	0.0589979	UNP29207.1		TonB-dependent receptor
MOV92_16110	1.26261	0.336414	0.0582545	UNP28017.1		glycosyltransferase family 4 protein
MOV92_24340	1.26248	0.336258	0.199751	UNP29550.1		nucleotidyltransferase domain-containing protein
MOV92_17515	1.26214	0.335875	0.159924			tRNA-Gly
MOV92_17525	1.26195	0.335655	0.0324358	UNP28284.1	ychF	redox-regulated ATPase YchF
MOV92_22760	1.26169	0.335356	0.745863	UNP29255.1		phage terminase large subunit family protein
MOV92_04875	1.26102	0.334593	0.581064	UNP30602.1		hypothetical protein
MOV92_10435	1.26065	0.334162	0.544843	UNP31629.1		DUF393 domain-containing protein
MOV92_21890	1.26036	0.333833	0.140399	UNP29089.1		hypothetical protein
MOV92_05210	1.25964	0.33301	0.0587579	UNP30663.1		TetR/AcrR family transcriptional regulator
MOV92_10890	1.25961	0.332978	0.0624517	UNP31715.1		hypothetical protein
MOV92_25180	1.25943	0.332768	0.046884	UNP29704.1	yidC	membrane protein insertase YidC
MOV92_18695	1.25884	0.332089	0.116083	UNP28501.1	gloA	lactoylglutathione lyase
MOV92_01770	1.25788	0.330996	0.128319	UNP30042.1		alpha/beta fold hydrolase
MOV92_21950	1.25764	0.330718	0.333708	UNP29101.1		TetR family transcriptional regulator
MOV92_09345	1.25756	0.330623	0.0504707	UNP32094.1		cyclic beta 1-2 glucan synthetase
MOV92_04270	1.25688	0.32985	0.110198	UNP30496.1		rubredoxin
MOV92_06855	1.25653	0.329449	0.0324363	UNP30963.1		sensor domain-containing protein
MOV92_22550	1.25621	0.329075	0.34382	UNP29215.1		hypothetical protein
MOV92_22070	1.25585	0.328661	0.102727	UNP29124.1		LacI family transcriptional regulator
MOV92_23435	1.25578	0.328583	0.0870903	UNP29384.1	ung	uracil-DNA glycosylase
MOV92_15970	1.25539	0.328133	0.229976	UNP27989.1		sensor histidine kinase
MOV92_11385	1.25495	0.327631	0.166395	UNP31807.1		LysM peptidoglycan-binding domain-containing protein
MOV92_14505	1.25451	0.327121	0.169682	UNP27729.1	pxpB	5-oxoprolinase subunit PxpB
MOV92_18060	1.25429	0.326877	0.231457	UNP28386.1		TPM domain-containing protein
MOV92_17485	1.25379	0.326295	0.125906	UNP28280.1	rplK	50S ribosomal protein L11
MOV92_01680	1.25353	0.325994	0.0460515	UNP30024.1		3-oxoacyl-ACP synthase III
MOV92_24245	1.25334	0.325776	0.0632452	UNP29531.1		hypothetical protein
MOV92_04360	1.25334	0.325773	0.0606169	UNP30506.1		aminopeptidase P N-terminal domain-containing protein
MOV92_21045	1.25293	0.325301	0.373986	UNP32201.1		beta-lactamase family protein
MOV92_18760	1.25262	0.324953	0.0297247	UNP28514.1		sigma-54 dependent transcriptional regulator
MOV92_08520	1.25253	0.324845	0.0786795	UNP31266.1		DUF5110 domain-containing protein
MOV92_08715	1.2524	0.324694	0.05769	UNP31301.1		M23 family metallopeptidase
MOV92_16550	1.2519	0.324123	0.753974	UNP28100.1		phage tail sheath protein
MOV92_16360	1.25128	0.323408	0.496577			tRNA-Val
MOV92_16255	1.25114	0.323238	0.0200278	UNP28045.1		hypothetical protein
MOV92_00580	1.25097	0.323046	0.487299	UNP29818.1		anti-sigma factor
MOV92_24560	1.25066	0.322685	0.0542664	UNP29586.1		AraC family transcriptional regulator
MOV92_08665	1.25058	0.322598	0.0242769	UNP31291.1		EAL domain-containing protein
MOV92_24995	1.25043	0.322422	0.166539	UNP29669.1		hypothetical protein
MOV92_12770	1.25008	0.322017	0.0304998	UNP27406.1	zwf	glucose-6-phosphate dehydrogenase
MOV92_01225	1.25006	0.322003	0.558261	UNP29938.1		cyanophycinase
MOV92_04355	1.24938	0.32121	0.135138	UNP30505.1		UPF0149 family protein
MOV92_17260	1.24916	0.320962	0.171386	UNP32158.1	pqqB	pyrroloquinoline quinone biosynthesis protein PqqB
MOV92_01390	1.24871	0.320435	0.313641	UNP29971.1		pectate lyase
MOV92_24105	1.24868	0.320409	0.0486923	UNP29508.1		serine/threonine-protein kinase
MOV92_00195	1.24837	0.32005	0.141266	UNP29744.1		sigma-54 dependent transcriptional regulator
MOV92_11530	1.24752	0.319065	0.0713779	UNP31833.1		ANTAR domain-containing protein
MOV92_11675	1.24704	0.318504	0.443371	UNP31862.1		ShlB/FhaC/HecB family hemolysin secretion/activation protein
MOV92_15800	1.24692	0.318372	0.426447	UNP27956.1		hypothetical protein
MOV92_23770	1.24651	0.317896	0.134272	UNP29444.1		sulfate ABC transporter substrate-binding protein
MOV92_10270	1.24565	0.316897	0.0348361	UNP31597.1	infB	translation initiation factor IF-2
MOV92_12135	1.24558	0.316823	0.231889	UNP31950.1		DNA photolyase family protein
MOV92_22360	1.245	0.316148	0.0900232	UNP29178.1		RHS repeat protein
MOV92_17405	1.24498	0.316127	0.247966	UNP28264.1	rplV	50S ribosomal protein L22
MOV92_05035	1.24488	0.316007	0.168119	UNP30630.1		NupC/NupG family nucleoside CNT transporter
MOV92_14410	1.24474	0.315848	0.279266	UNP27710.1		hypothetical protein
MOV92_24255	1.24445	0.315509	0.231827	UNP29533.1		hypothetical protein
MOV92_11300	1.24375	0.314694	0.307224	UNP31790.1		M23 family metallopeptidase
MOV92_17695	1.24358	0.314498	0.345502	UNP28315.1		SDR family oxidoreductase
MOV92_24570	1.24274	0.313521	0.0887008	UNP29588.1		DUF1592 domain-containing protein
MOV92_22055	1.24257	0.313327	0.0934914	UNP29122.1		LacI family DNA-binding transcriptional regulator
MOV92_23160	1.24199	0.312654	0.368304	UNP29330.1		threonylcarbamoyl-AMP synthase
MOV92_14655	1.24198	0.312638	0.0668272	UNP27754.1	panB	3-methyl-2-oxobutanoate hydroxymethyltransferase
MOV92_12040	1.24177	0.312397	0.636317	UNP31932.1		hypothetical protein
MOV92_07050	1.24015	0.310516	0.0948076	UNP30999.1	ispD	2-C-methyl-D-erythritol 4-phosphate cytidylyltransferase
MOV92_01235	1.24003	0.310377	0.370031	UNP29940.1		FecR domain-containing protein
MOV92_11035	1.23995	0.310287	0.309439	UNP31741.1		filamentous hemagglutinin family protein
MOV92_21785	1.23968	0.309964	0.346733	UNP29068.1		alpha/beta fold hydrolase
MOV92_22395	1.23919	0.309394	0.126877	UNP29185.1		DUF393 domain-containing protein
MOV92_09395	1.23918	0.309382	0.126118	UNP32095.1		enoyl-CoA hydratase-related protein
MOV92_01740	1.23907	0.309262	0.630759	UNP30036.1		beta-lactamase family protein
MOV92_08080	1.23707	0.30693	0.0434874	UNP31189.1		glucose 1-dehydrogenase
MOV92_24410	1.23707	0.306925	0.306753	UNP29562.1		TCR/Tet family MFS transporter
MOV92_21180	1.23704	0.306898	0.212256	UNP28953.1		amino acid deaminase
MOV92_09810	1.23669	0.306479	0.165343	UNP31512.1		hypothetical protein
MOV92_19150	1.23614	0.305841	0.0402085	UNP28579.1		type II secretion system F family protein
MOV92_05355	1.23596	0.305628	0.106393	UNP30690.1		glycosyl hydrolase family 18 protein
MOV92_12190	1.2358	0.305451	0.0480954	UNP31958.1		replicative DNA helicase
MOV92_19550	1.23563	0.305253	0.158902	UNP28655.1		Mur ligase family protein
MOV92_08510	1.2356	0.305206	0.215647	UNP31265.1		beta galactosidase jelly roll domain-containing protein
MOV92_17740	1.23549	0.305082	0.20175	UNP28324.1		PLP-dependent aminotransferase family protein
MOV92_00885	1.23506	0.304579	0.423822	UNP29876.1		TorF family putative porin
MOV92_08050	1.23485	0.304332	0.164481	UNP31183.1		Maf family nucleotide pyrophosphatase
MOV92_03730	1.23477	0.30424	0.0827393	UNP30399.1		DUF3426 domain-containing protein
MOV92_19710	1.23365	0.302939	0.269667	UNP28685.1		lamin tail domain-containing protein
MOV92_21750	1.2335	0.302755	0.270936	UNP29061.1		PQQ-binding-like beta-propeller repeat protein
MOV92_04045	1.23201	0.301008	0.0870903	UNP30454.1		dihydroxy-acid dehydratase
MOV92_19045	1.23199	0.300991	0.0755129	UNP28560.1	nrdR	transcriptional regulator NrdR
MOV92_11795	1.23173	0.300681	0.226792	UNP31885.1		LysR family transcriptional regulator
MOV92_04475	1.23141	0.30031	0.0740931	UNP30529.1	recG	ATP-dependent DNA helicase RecG
MOV92_08920	1.2314	0.300295	0.191724	UNP31340.1	pgaB	poly-beta-1,6-N-acetyl-D-glucosamine N-deacetylase PgaB
MOV92_04775	1.23133	0.300217	0.0641374	UNP30586.1		GNAT family N-acetyltransferase
MOV92_10555	1.23104	0.299873	0.316111	UNP31651.1		hypothetical protein
MOV92_04785	1.23051	0.299252	0.263279	UNP30587.1		RebB family R body protein
MOV92_01385	1.23026	0.298958	0.309439	UNP29970.1		hypothetical protein
MOV92_04805	1.2302	0.298895	0.0854207	UNP30591.1		hypothetical protein
MOV92_09715	1.22987	0.298501	0.544002	UNP31493.1		hypothetical protein
MOV92_25165	1.22937	0.297914	0.289281	UNP29701.1	dkgB	2,5-didehydrogluconate reductase DkgB
MOV92_04240	1.22928	0.297811	0.138304	UNP30490.1		M20/M25/M40 family metallo-hydrolase
MOV92_24310	1.22921	0.297733	0.12009	UNP29544.1		GNAT family N-acetyltransferase
MOV92_25160	1.22853	0.29693	0.38858	UNP29700.1		MFS transporter
MOV92_22990	1.22766	0.295909	0.276989	UNP29300.1		hypothetical protein
MOV92_12815	1.22765	0.2959	0.0950156	UNP27415.1		LacI family transcriptional regulator
MOV92_11525	1.22765	0.295898	0.110222	UNP31832.1		ABC transporter substrate-binding protein
MOV92_01750	1.2266	0.294667	0.191868	UNP30038.1		LysR family transcriptional regulator
MOV92_06810	1.22628	0.294285	0.211387	UNP30956.1		helix-turn-helix transcriptional regulator
MOV92_16590	1.22571	0.293613	0.138809	UNP28108.1		helix-turn-helix domain-containing protein
MOV92_07335	1.2257	0.293609	0.416964	UNP31050.1		phospholipase C, phosphocholine-specific
MOV92_13930	1.22563	0.293519	0.630278	UNP27623.1		hypothetical protein
MOV92_04600	1.22536	0.293204	0.345558	UNP30554.1		hypothetical protein
MOV92_02435	1.22506	0.292855	0.0768995	UNP30157.1		LacI family DNA-binding transcriptional regulator
MOV92_12780	1.2247	0.292424	0.144511	UNP27408.1	pgl	6-phosphogluconolactonase
MOV92_04605	1.22443	0.292113	0.0723138	UNP30555.1		acetyl-CoA hydrolase
MOV92_18080	1.22411	0.291734	0.147969	UNP28389.1		diacylglycerol kinase
MOV92_06205	1.22411	0.291729	0.114121	UNP30842.1		DUF4087 domain-containing protein
MOV92_04880	1.22408	0.291695	0.189425	UNP30603.1		RimK/LysX family protein
MOV92_07280	1.224	0.291609	0.516521	UNP31040.1		hypothetical protein
MOV92_13880	1.22353	0.291052	0.104734	UNP27614.1		acyl-CoA-binding protein
MOV92_08725	1.22341	0.290904	0.157543	UNP31303.1	yidD	membrane protein insertion efficiency factor YidD
MOV92_09920	1.22339	0.29088	0.401603	UNP31534.1		GNAT family N-acetyltransferase
MOV92_16625	1.22332	0.290797	0.106127	UNP28114.1	ppnN	nucleotide 5'-monophosphate nucleosidase PpnN
MOV92_24350	1.22243	0.289756	0.466488	UNP29552.1		YiiX family permuted papain-like enzyme
MOV92_03830	1.22224	0.289526	0.153239	UNP30415.1		cupin domain-containing protein
MOV92_05305	1.22204	0.28929	0.19139	UNP30681.1		peptide chain release factor 3
MOV92_08065	1.22203	0.289276	0.207492	UNP31186.1	rpmF	50S ribosomal protein L32
MOV92_09465	1.22203	0.289276	0.366891	UNP31443.1		hypothetical protein
MOV92_02915	1.22192	0.289145	0.373564	UNP30248.1		DUF2165 domain-containing protein
MOV92_20075	1.22159	0.288757	0.337816	UNP28754.1		RidA family protein
MOV92_23180	1.22151	0.288671	0.121572	UNP29334.1		SDR family oxidoreductase
MOV92_19505	1.22134	0.288469	0.0873769	UNP28646.1	rpsI	30S ribosomal protein S9
MOV92_00785	1.2212	0.288304	0.259927	UNP29857.1		EAL domain-containing response regulator
MOV92_22145	1.22083	0.287867	0.252346	UNP29138.1		H-NS histone family protein
MOV92_21730	1.21949	0.286276	0.750712	UNP29057.1		nuclear transport factor 2 family protein
MOV92_21140	1.21932	0.286071	0.703971	UNP28945.1		RidA family protein
MOV92_02310	1.21926	0.286003	0.339441	UNP30133.1		DUF6159 family protein
MOV92_24360	1.21845	0.285048	0.274569	UNP29554.1		Hsp70 family protein
MOV92_01230	1.21843	0.285018	0.38852	UNP29939.1		sigma-70 family RNA polymerase sigma factor
MOV92_17375	1.2168	0.283096	0.34382	UNP28258.1	rplX	50S ribosomal protein L24
MOV92_22700	1.21597	0.282107	0.745745	UNP29243.1		glycoside hydrolase family 104 protein
MOV92_00410	1.21584	0.281955	0.0946107	UNP29785.1		ABC transporter substrate-binding protein
MOV92_23375	1.21548	0.281523	0.233007	UNP29372.1		hypothetical protein
MOV92_01485	1.21497	0.280924	0.205439	UNP29987.1	ntrC	nitrogen regulation protein NR(I)
MOV92_10115	1.21389	0.279638	0.117096	UNP31571.1	truA	tRNA pseudouridine(38-40) synthase TruA
MOV92_24210	1.21378	0.279501	0.1573	UNP29524.1		M48 family metallopeptidase
MOV92_03045	1.21358	0.279271	0.188803	UNP30273.1		PLP-dependent aminotransferase family protein
MOV92_14515	1.21357	0.279253	0.0699916	UNP27731.1		ECF-type sigma factor
MOV92_17800	1.21349	0.27916	0.143599	UNP28334.1		NAD(P) transhydrogenase subunit alpha
MOV92_06235	1.21342	0.279075	0.186467	UNP30848.1	prpE	propionate--CoA ligase
MOV92_24095	1.21327	0.278904	0.121529	UNP29506.1	mutM	bifunctional DNA-formamidopyrimidine glycosylase/DNA-(apurinic or apyrimidinic site) lyase
MOV92_13015	1.21308	0.278677	0.307343	UNP27455.1		DUF3293 domain-containing protein
MOV92_00130	1.21306	0.278645	0.160902	UNP29731.1		SLC13 family permease
MOV92_01345	1.21203	0.27742	0.438197	UNP29962.1	dgoD	galactonate dehydratase
MOV92_06725	1.2119	0.27727	0.161406	UNP30941.1		M1 family metallopeptidase
MOV92_17115	1.21144	0.276728	0.146957	UNP28208.1		tetratricopeptide repeat protein
MOV92_00870	1.21134	0.276606	0.110198	UNP29873.1		undecaprenyl-diphosphate phosphatase
MOV92_22515	1.21106	0.276276	0.222135	UNP32209.1	cydB	cytochrome d ubiquinol oxidase subunit II
MOV92_05695	1.21012	0.275148	0.328085	UNP30748.1		aromatic ring-hydroxylating dioxygenase subunit alpha
MOV92_01510	1.20992	0.274906	0.119413	UNP29992.1		acetyl-CoA C-acetyltransferase
MOV92_00250	1.20985	0.274826	0.292319	UNP29754.1	sigJ	RNA polymerase sigma factor SigJ
MOV92_11100	1.20982	0.274788	0.213317	UNP31752.1		acyl-CoA dehydrogenase family protein
MOV92_01095	1.20972	0.274677	0.189571	UNP29912.1		metalloregulator ArsR/SmtB family transcription factor
MOV92_08705	1.20915	0.273995	0.103288	UNP31299.1		GGDEF domain-containing protein
MOV92_20930	1.20869	0.273442	0.120555	UNP28906.1		hypothetical protein
MOV92_18860	1.20796	0.272571	0.306124	UNP28531.1	coaE	dephospho-CoA kinase
MOV92_03195	1.20795	0.272566	0.173361	UNP30301.1		class I SAM-dependent methyltransferase
MOV92_00085	1.20795	0.272557	0.269833	UNP29722.1		cysteine hydrolase
MOV92_21630	1.20725	0.271728	0.410754	UNP29038.1		LysR substrate-binding domain-containing protein
MOV92_01380	1.20716	0.271612	0.0829706	UNP29969.1		FCD domain-containing protein
MOV92_02360	1.20596	0.270177	0.252079	UNP30143.1		TonB-dependent receptor
MOV92_04685	1.20584	0.270033	0.247156	UNP30571.1		ribonucleotide-diphosphate reductase subunit beta
MOV92_11285	1.20575	0.269931	0.52639	UNP31787.1		efflux transporter outer membrane subunit
MOV92_19455	1.20522	0.269297	0.12087	UNP28637.1		hypothetical protein
MOV92_01805	1.2052	0.269276	0.316481	UNP32244.1		pseudouridine synthase
MOV92_12130	1.20432	0.26822	0.101577	UNP31949.1		wax ester/triacylglycerol synthase family O-acyltransferase
MOV92_01330	1.20363	0.267397	0.400458	UNP29959.1		DUF4981 domain-containing protein
MOV92_10015	1.20338	0.267094	0.478649	UNP31552.1		hypothetical protein
MOV92_10455	1.20232	0.265821	0.134209	UNP31633.1		MbcA/ParS/Xre antitoxin family protein
MOV92_03910	1.20202	0.265457	0.229024	UNP32035.1		mitochondrial fission ELM1 family protein
MOV92_07375	1.20187	0.26528	0.620506	UNP31058.1		hypothetical protein
MOV92_23560	1.20187	0.265275	0.616258	UNP32215.1		phytase
MOV92_22965	1.20118	0.264456	0.307224	UNP29295.1		hypothetical protein
MOV92_01665	1.20086	0.264067	0.271331	UNP30022.1		tRNA (cytidine(34)-2'-O)-methyltransferase
MOV92_09440	1.20083	0.26403	0.145292	UNP31438.1		molecular chaperone HscC
MOV92_03740	1.20052	0.263658	0.147211	UNP30400.1		hypothetical protein
MOV92_10425	1.20049	0.26362	0.274989	UNP31627.1	lexA	transcriptional repressor LexA
MOV92_24855	1.20049	0.263618	0.104627	UNP29643.1		beta-lactamase family protein
MOV92_22250	1.19984	0.262843	0.619734	UNP29159.1		hypothetical protein
MOV92_20545	1.19972	0.262696	0.198379	UNP28841.1		DUF493 family protein
MOV92_01110	1.19953	0.262464	0.246421	UNP29915.1		hypothetical protein
MOV92_20555	1.19942	0.262335	0.331909	UNP28843.1		HAD family hydrolase
MOV92_07300	1.19941	0.262325	0.678952	UNP31043.1		YciI family protein
MOV92_02440	1.1991	0.261955	0.470256	UNP30158.1		ABC transporter permease subunit
MOV92_21200	1.19861	0.261367	0.411662	UNP28957.1		2-dehydro-3-deoxy-6-phosphogalactonate aldolase
MOV92_08040	1.1986	0.261352	0.112428	UNP31181.1		MoxR family ATPase
MOV92_08955	1.19852	0.261259	0.36447	UNP31347.1		polysaccharide deacetylase family protein
MOV92_24325	1.19802	0.260656	0.17224	UNP29547.1		SEL1-like repeat protein
MOV92_21580	1.19802	0.260651	0.337406	UNP29028.1		hypothetical protein
MOV92_10255	1.19735	0.259845	0.199848			tRNA-Met
MOV92_11450	1.19725	0.259721	0.416078	UNP31820.1		hypothetical protein
MOV92_21080	1.19716	0.259615	0.124442	UNP28934.1		MurR/RpiR family transcriptional regulator
MOV92_15250	1.19698	0.259401	0.0868242	UNP27863.1	rnr	ribonuclease R
MOV92_17335	1.1968	0.259177	0.0910564	UNP28250.1	rplO	50S ribosomal protein L15
MOV92_12595	1.1963	0.258581	0.204962	UNP27375.1		DnaJ domain-containing protein
MOV92_22375	1.19548	0.257595	0.347665	UNP29181.1		hypothetical protein
MOV92_11255	1.19478	0.256747	0.092283	UNP31781.1		aminotransferase class V-fold PLP-dependent enzyme
MOV92_14280	1.19473	0.256682	0.174298	UNP27684.1		TonB-dependent receptor
MOV92_12020	1.19461	0.256545	0.331325	UNP31928.1		hypothetical protein
MOV92_13510	1.19434	0.256215	0.334484	UNP27545.1		alpha/beta fold hydrolase
MOV92_09005	1.19376	0.255517	0.218789	UNP31357.1		peptidoglycan-binding protein
MOV92_18585	1.19364	0.255373	0.311433	UNP28485.1		zinc ribbon domain-containing protein
MOV92_04960	1.19344	0.255124	0.297528	UNP32047.1		prolyl oligopeptidase family serine peptidase
MOV92_04910	1.19329	0.254946	0.197455	UNP30609.1		hypothetical protein
MOV92_18190	1.19327	0.254915	0.236568	UNP28411.1		heparan-alpha-glucosaminide N-acetyltransferase domain-containing protein
MOV92_21995	1.19318	0.254818	0.334484	UNP29110.1		hypothetical protein
MOV92_08500	1.19312	0.254745	0.239643	UNP31263.1		cellulase
MOV92_14775	1.19271	0.254244	0.0926084	UNP27773.1	csrA	carbon storage regulator CsrA
MOV92_07370	1.1923	0.253746	0.535796	UNP31057.1		hypothetical protein
MOV92_11900	1.1913	0.252538	0.248096	UNP31905.1		helix-turn-helix domain-containing protein
MOV92_24375	1.19125	0.252478	0.291676	UNP29556.1		I78 family peptidase inhibitor
MOV92_12195	1.19103	0.252213	0.191875	UNP31959.1	rplI	50S ribosomal protein L9
MOV92_06215	1.19086	0.252006	0.178322	UNP30844.1	fusA	elongation factor G
MOV92_03330	1.19061	0.251701	0.197455	UNP30327.1		glycosyltransferase 87 family protein
MOV92_07580	1.19036	0.251401	0.133118	UNP32076.1		arginyltransferase
MOV92_08495	1.19025	0.251262	0.277276	UNP31262.1		TonB-dependent receptor
MOV92_18115	1.19024	0.251247	0.242012	UNP28396.1		DMT family protein
MOV92_14960	1.19023	0.251243	0.222663	UNP27809.1		efflux transporter outer membrane subunit
MOV92_13515	1.19002	0.250991	0.261892	UNP27546.1		TraB/GumN family protein
MOV92_16820	1.19001	0.250969	0.754278	UNP28150.1		PilX N-terminal domain-containing pilus assembly protein
MOV92_14030	1.18971	0.250607	0.261892			tRNA-Cys
MOV92_03020	1.18961	0.250493	0.264705	UNP30268.1		hypothetical protein
MOV92_20805	1.18896	0.249695	0.358521	UNP32198.1		hypothetical protein
MOV92_22155	1.1889	0.249627	0.108385	UNP29140.1		hypothetical protein
MOV92_06665	1.18861	0.24928	0.369277	UNP30929.1		GIY-YIG nuclease family protein
MOV92_00895	1.18849	0.249129	0.528113	UNP32237.1		ammonium transporter
MOV92_14025	1.18834	0.248949	0.281149			tRNA-Gly
MOV92_03360	1.18832	0.248923	0.215979	UNP30333.1		sigma-54 dependent transcriptional regulator
MOV92_21725	1.18832	0.248923	0.731066	UNP29056.1		SDR family oxidoreductase
MOV92_01785	1.18779	0.248278	0.300322	UNP30045.1		DUF1328 domain-containing protein
MOV92_01285	1.18761	0.248058	0.294599	UNP29950.1		hypothetical protein
MOV92_02450	1.18754	0.247978	0.20222	UNP30160.1		peptide ABC transporter substrate-binding protein
MOV92_00705	1.18681	0.247085	0.705697	UNP29841.1		AEC family transporter
MOV92_14510	1.18639	0.246578	0.511744	UNP27730.1		biotin-dependent carboxyltransferase family protein
MOV92_24075	1.18611	0.24624	0.2294	UNP29502.1		hypothetical protein
MOV92_18975	1.18556	0.245574	0.249931	UNP28547.1	rsmI	16S rRNA (cytidine(1402)-2'-O)-methyltransferase
MOV92_16235	1.18508	0.244983	0.311074	UNP28041.1		response regulator transcription factor
MOV92_17920	1.18495	0.244828	0.197303	UNP28358.1		DMT family transporter
MOV92_17225	1.18486	0.244717	0.164128	UNP28229.1		response regulator transcription factor
MOV92_14400	1.18361	0.243195	0.493829	UNP27708.1		esterase-like activity of phytase family protein
MOV92_06275	1.18355	0.243123	0.28309	UNP30856.1		hypothetical protein
MOV92_00125	1.1832	0.242698	0.279844	UNP29730.1		hypothetical protein
MOV92_19545	1.1832	0.24269	0.183023	UNP28654.1	trpC	indole-3-glycerol phosphate synthase TrpC
MOV92_22905	1.18319	0.24268	0.202676	UNP29284.1		recombinase family protein
MOV92_14460	1.18276	0.242155	0.472459	UNP27720.1		DeoR/GlpR family DNA-binding transcription regulator
MOV92_09580	1.1827	0.242081	0.242131	UNP31466.1		MnmC family methyltransferase
MOV92_18420	1.18265	0.242018	0.287695	UNP28454.1		retron St85 family RNA-directed DNA polymerase
MOV92_05275	1.18171	0.240882	0.25822	UNP30675.1		hypothetical protein
MOV92_08640	1.18171	0.240873	0.403985	UNP31287.1	phbB	acetoacetyl-CoA reductase
MOV92_00505	1.18168	0.240843	0.248743	UNP29803.1		hypothetical protein
MOV92_24590	1.18166	0.240817	0.333452	UNP29592.1		DUF3247 family protein
MOV92_23135	1.18158	0.240714	0.147969	UNP29325.1		DUF494 family protein
MOV92_15935	1.18151	0.24063	0.23286	UNP27982.1		methyltransferase domain-containing protein
MOV92_05590	1.18145	0.240556	0.213676	UNP30730.1		M48 family metallopeptidase
MOV92_00670	1.18113	0.240165	0.202979	UNP29835.1		phospholipase D family protein
MOV92_24985	1.181	0.240004	0.193447	UNP29667.1	queF	NADPH-dependent 7-cyano-7-deazaguanine reductase QueF
MOV92_12360	1.18095	0.239951	0.619886	UNP31991.1		hypothetical protein
MOV92_24810	1.18082	0.239793	0.193686	UNP29634.1		tetratricopeptide repeat protein
MOV92_25105	1.17984	0.238597	0.324078	UNP29691.1		hypothetical protein
MOV92_00375	1.17984	0.238592	0.230376	UNP29778.1		class I SAM-dependent rRNA methyltransferase
MOV92_24135	1.17916	0.237765	0.213391	UNP29514.1		translocation/assembly module TamB
MOV92_00405	1.17852	0.23698	0.183332	UNP29784.1		STAS domain-containing protein
MOV92_23110	1.17814	0.23651	0.206141	UNP32214.1	rsmB	16S rRNA (cytosine(967)-C(5))-methyltransferase RsmB
MOV92_01570	1.17791	0.236235	0.214241	UNP30003.1	secB	protein-export chaperone SecB
MOV92_24140	1.17788	0.236197	0.155746	UNP29515.1		autotransporter assembly complex protein TamA
MOV92_23255	1.1777	0.235966	0.115115	UNP29348.1	rpoH	RNA polymerase sigma factor RpoH
MOV92_19685	1.17739	0.235595	0.208254	UNP28680.1		MarR family winged helix-turn-helix transcriptional regulator
MOV92_19035	1.17732	0.23551	0.148809	UNP32179.1	ribD	bifunctional diaminohydroxyphosphoribosylaminopyrimidine deaminase/5-amino-6-(5-phosphoribosylamino)uracil reductase RibD
MOV92_05105	1.17695	0.235049	0.362619	UNP30642.1		hypothetical protein
MOV92_17600	1.17673	0.234785	0.294845	UNP28297.1		helix-turn-helix transcriptional regulator
MOV92_18220	1.1761	0.234009	0.258366	UNP28417.1		response regulator
MOV92_03545	1.17595	0.233826	0.163548	UNP30364.1		FecR domain-containing protein
MOV92_03455	1.17567	0.233478	0.238271	UNP30352.1	btuB	TonB-dependent vitamin B12 receptor
MOV92_22815	1.17551	0.233292	0.715304	UNP29266.1		DNA cytosine methyltransferase
MOV92_24875	1.17524	0.232957	0.164805			YjfK family protein
MOV92_21740	1.17484	0.232468	0.576364	UNP29059.1		hypothetical protein
MOV92_01475	1.17472	0.232321	0.47656	UNP29985.1		alpha/beta hydrolase
MOV92_06305	1.17471	0.232304	0.487537	UNP30862.1		LysR family transcriptional regulator
MOV92_24395	1.17461	0.232187	0.39115	UNP29560.1		barstar family protein
MOV92_06200	1.1742	0.231682	0.230452	UNP30841.1		mechanosensitive ion channel
MOV92_04190	1.17418	0.231649	0.147149	UNP30481.1		hypothetical protein
MOV92_24060	1.17411	0.231573	0.281129	UNP29499.1		hypothetical protein
MOV92_16120	1.17406	0.231509	0.328256	UNP28019.1		hypothetical protein
MOV92_20500	1.17376	0.231136	0.282561	UNP28833.1		hypothetical protein
MOV92_11540	1.17367	0.231026	0.539061	UNP31835.1		MltA domain-containing protein
MOV92_24385	1.17354	0.230866	0.319152	UNP29558.1		hypothetical protein
MOV92_00110	1.17328	0.230549	0.3647	UNP29727.1		LysR family transcriptional regulator
MOV92_08365	1.17227	0.229304	0.251693	UNP31240.1		DUF4190 domain-containing protein
MOV92_03040	1.17202	0.229	0.14528	UNP30272.1		TetR/AcrR family transcriptional regulator
MOV92_10885	1.17101	0.227757	0.27543	UNP31714.1		NUDIX hydrolase
MOV92_02445	1.17098	0.227719	0.312299	UNP30159.1		VIT family protein
MOV92_22290	1.17073	0.227408	0.804384	UNP29167.1		hypothetical protein
MOV92_19280	1.17034	0.226933	0.245419	UNP32183.1		ABC-type transport auxiliary lipoprotein family protein
MOV92_17765	1.17031	0.226889	0.208666	UNP32161.1		NAD(P)(+) transhydrogenase (Re/Si-specific) subunit beta
MOV92_18010	1.17011	0.226639	0.228841	UNP28376.1	pdxA	4-hydroxythreonine-4-phosphate dehydrogenase PdxA
MOV92_10805	1.16972	0.226162	0.224926	UNP31699.1		crotonase/enoyl-CoA hydratase family protein
MOV92_00815	1.16917	0.225486	0.178465	UNP29863.1		sugar MFS transporter
MOV92_24710	1.16873	0.22494	0.202925	UNP29615.1		hypothetical protein
MOV92_21150	1.16822	0.224308	0.611306	UNP28947.1		TonB-dependent receptor
MOV92_19715	1.16813	0.224198	0.191955	UNP28686.1		lamin tail domain-containing protein
MOV92_23215	1.16793	0.223958	0.307951	UNP29340.1		hypothetical protein
MOV92_19460	1.1675	0.223421	0.221806	UNP28638.1		DUF4398 domain-containing protein
MOV92_13805	1.16684	0.222602	0.30266	UNP27599.1		energy transducer TonB
MOV92_15260	1.16682	0.222585	0.491002	UNP27865.1		CGNR zinc finger domain-containing protein
MOV92_20325	1.16649	0.22218	0.518777	UNP28800.1		hypothetical protein
MOV92_16250	1.16616	0.221766	0.242821	UNP28044.1		HNH endonuclease
MOV92_09750	1.16603	0.221605	0.520174	UNP31500.1		hypothetical protein
MOV92_13925	1.16589	0.221433	0.219015	UNP27622.1		nucleotide sugar dehydrogenase
MOV92_15860	1.16557	0.22103	0.212414	UNP27968.1		hemolysin family protein
MOV92_10290	1.1655	0.220945	0.145292	UNP31601.1	rpsO	30S ribosomal protein S15
MOV92_00180	1.16513	0.220494	0.765647	UNP29741.1		transporter
MOV92_00890	1.16488	0.220183	0.680969	UNP29877.1		P-II family nitrogen regulator
MOV92_13115	1.16469	0.21994	0.611903	UNP27472.1		hypothetical protein
MOV92_05840	1.16411	0.21923	0.497051	UNP30774.1		TonB-dependent receptor
MOV92_07750	1.16399	0.219081	0.478699	UNP31130.1		hypothetical protein
MOV92_07970	1.16363	0.218632	0.394499	UNP31170.1		YncE family protein
MOV92_07755	1.16357	0.218556	0.472459	UNP31131.1	rlmJ	23S rRNA (adenine(2030)-N(6))-methyltransferase RlmJ
MOV92_21825	1.16315	0.218031	0.194609	UNP29076.1		DsbA family protein
MOV92_13010	1.16287	0.217691	0.194602	UNP27454.1		pyridoxal phosphate-dependent aminotransferase
MOV92_04710	1.16277	0.21757	0.218849	UNP32043.1		HAD hydrolase-like protein
MOV92_00830	1.16258	0.217329	0.446412	UNP29865.1		TetR/AcrR family transcriptional regulator
MOV92_15080	1.16229	0.216976	0.29016	UNP27831.1	rplU	50S ribosomal protein L21
MOV92_04895	1.16212	0.216754	0.193447	UNP30606.1		HAMP domain-containing histidine kinase
MOV92_01470	1.16211	0.216743	0.260049	UNP29984.1		aminotransferase class V-fold PLP-dependent enzyme
MOV92_20975	1.16139	0.215854	0.408733	UNP28915.1		response regulator transcription factor
MOV92_07735	1.16132	0.21576	0.543574	UNP31127.1		2-dehydro-3-deoxy-6-phosphogalactonate aldolase
MOV92_20205	1.16016	0.214318	0.552638	UNP28779.1		ATP-grasp domain-containing protein
MOV92_24345	1.15937	0.213338	0.447086	UNP29551.1		GNAT family N-acetyltransferase
MOV92_25155	1.15935	0.21332	0.215217	UNP29699.1		hypothetical protein
MOV92_16585	1.15928	0.213224	0.353559	UNP28107.1		hypothetical protein
MOV92_21365	1.15873	0.212544	0.36222	UNP28990.1		PLP-dependent aminotransferase family protein
MOV92_22260	1.158	0.21163	0.745953	UNP29161.1		phage tail protein
MOV92_22910	1.15798	0.211613	0.29798	UNP29285.1		LacI family transcriptional regulator
MOV92_17650	1.15794	0.211565	0.531192	UNP28306.1		M20/M25/M40 family metallo-hydrolase
MOV92_03165	1.1579	0.211514	0.301987	UNP30295.1		arylesterase
MOV92_01195	1.15714	0.210566	0.431746	UNP29932.1		hypothetical protein
MOV92_19030	1.1571	0.210514	0.333985	UNP28558.1		class I SAM-dependent methyltransferase
MOV92_10575	1.15664	0.209943	0.412421	UNP31655.1		BON domain-containing protein
MOV92_07765	1.15662	0.209912	0.467289	UNP31133.1	creC	two-component system sensor histidine kinase CreC
MOV92_21445	1.15645	0.209701	0.389739	UNP29005.1	kduI	5-dehydro-4-deoxy-D-glucuronate isomerase
MOV92_19855	1.15628	0.209488	0.379638	UNP28712.1		arginine deiminase-related protein
MOV92_19915	1.15617	0.20935	0.346473	UNP28724.1		ABC transporter ATP-binding protein/permease
MOV92_16765	1.15553	0.208553	0.375274	UNP28140.1		MBL fold metallo-hydrolase
MOV92_01180	1.15469	0.207509	0.429065	UNP29929.1		multicopper oxidase domain-containing protein
MOV92_09365	1.15454	0.207312	0.31897	UNP31425.1		hydroxymethylglutaryl-CoA lyase
MOV92_02845	1.15436	0.207094	0.525908	UNP30235.1		SMP-30/gluconolactonase/LRE family protein
MOV92_11040	1.15424	0.206946	0.873394	UNP31742.1		hypothetical protein
MOV92_11460	1.15413	0.206807	0.436048	UNP31822.1		hypothetical protein
MOV92_22845	1.15377	0.206353	0.333107	UNP29272.1		phage/plasmid primase, P4 family
MOV92_17550	1.15367	0.206234	0.403413	UNP28288.1	ispE	4-(cytidine 5'-diphospho)-2-C-methyl-D-erythritol kinase
MOV92_25000	1.15323	0.205678	0.516635	UNP29670.1		hypothetical protein
MOV92_09310	1.153	0.205393	0.623421	UNP31415.1		hypothetical protein
MOV92_06770	1.15272	0.205044	0.23286	UNP30949.1		DUF72 domain-containing protein
MOV92_07855	1.15264	0.204944	0.24774	UNP31149.1		carboxymuconolactone decarboxylase family protein
MOV92_22370	1.15204	0.204191	0.45421	UNP29180.1		phosphotyrosine protein phosphatase
MOV92_14475	1.15192	0.204037	0.496289	UNP27723.1		pseudouridine synthase
MOV92_17280	1.15177	0.203849	0.428625	UNP28239.1		amidase
MOV92_01100	1.15156	0.203585	0.500002	UNP29913.1		hypothetical protein
MOV92_24265	1.15112	0.203037	0.27536	UNP29535.1		molecular chaperone
MOV92_00400	1.15094	0.202815	0.204155	UNP29783.1		MlaA family lipoprotein
MOV92_04405	1.15072	0.202539	0.239537	UNP30515.1	hemW	radical SAM family heme chaperone HemW
MOV92_01115	1.15066	0.202466	0.472668	UNP29916.1		TonB-dependent receptor
MOV92_01450	1.15058	0.20236	0.516337	UNP29980.1		hypothetical protein
MOV92_13265	1.15009	0.201752	0.310382	UNP27499.1		DUF2721 domain-containing protein
MOV92_15525	1.15005	0.201693	0.222565	UNP27914.1		SurA N-terminal domain-containing protein
MOV92_03890	1.14987	0.201477	0.438197	UNP30427.1		hypothetical protein
MOV92_08765	1.1498	0.201382	0.567337	UNP31310.1		acetylornithine deacetylase
MOV92_10450	1.14949	0.200996	0.453922	UNP31632.1		RES family NAD+ phosphorylase
MOV92_13470	1.14903	0.200419	0.213014	UNP27537.1	cmk	(d)CMP kinase
MOV92_06220	1.14843	0.199664	0.276088	UNP30845.1		OsmC family protein
MOV92_15290	1.14839	0.199615	0.323219	UNP27871.1		penicillin acylase family protein
MOV92_17050	1.14811	0.199267	0.460865	UNP28195.1		DUF5916 domain-containing protein
MOV92_13810	1.1476	0.198619	0.386549	UNP27600.1		energy transducer TonB
MOV92_02075	1.14756	0.198572	0.283941	UNP30098.1		anhydro-N-acetylmuramic acid kinase
MOV92_08035	1.1472	0.198119	0.409527	UNP32080.1		DUF58 domain-containing protein
MOV92_20940	1.14715	0.19805	0.67722	UNP28908.1		carboxymuconolactone decarboxylase family protein
MOV92_07180	1.147	0.197866	0.248743	UNP31021.1		protease modulator HflC
MOV92_25080	1.14697	0.19783	0.278782	UNP29686.1		hybrid sensor histidine kinase/response regulator
MOV92_14640	1.14665	0.197421	0.241522		pgi	glucose-6-phosphate isomerase
MOV92_02920	1.14656	0.197313	0.389343	UNP30249.1		DUF3297 family protein
MOV92_06355	1.14645	0.197179	0.403413	UNP30869.1		hypothetical protein
MOV92_15640	1.14614	0.196785	0.22617	UNP27927.1		hypothetical protein
MOV92_10070	1.14592	0.196501	0.497051	UNP31562.1		lysoplasmalogenase
[truncated: 3,019 more rows]
